# Supplementary material for: Identifying Corridors among Large Protected Areas in the United States
Source: PLoS One. 2016 Apr 22;11(4):e0154223. doi: 10.1371/journal.pone.0154223 (PMC4841590; doi:10.1371/journal.pone.0154223)
Supplement: S2 File — USFS = US Forest Service; BLM = Bureau of Land Management; FWS = Fish and Wildlife Service; IRA = Inventoried Roadless Area; WSA = Wilderness Study Area. (CSV) [file pone.0154223.s007.csv]

Agency	Type	Name	Mean Composite Corridor Value
USFS	Inventoried Roadless Area	Barton Creek	38.0
BLM	Wilderness Study Area - Admin / Rec / Proposed / Future Wild	China Mountain Wilderness Study Area	38.0
USFS	Inventoried Roadless Area	Deadhorse Rim	38.0
BLM	Wilderness Study Area - Admin / Rec / Proposed / Future Wild	Pole Creek Wilderness Study Area	38.0
BLM	Wilderness Study Area - Admin / Rec / Proposed / Future Wild	Ignacio Chavez Wilderness Study Area	38.0
BLM	Wilderness Study Area - Admin / Rec / Proposed / Future Wild	Winter Ridge Wilderness Study Area	38.0
BLM	Wilderness Study Area - Admin / Rec / Proposed / Future Wild	Adobe Town Wilderness Study Area	38.0
BLM	Wilderness Study Area - Admin / Rec / Proposed / Future Wild	Jornada del Muerto Wilderness Study Area	38.0
USFS	Inventoried Roadless Area	Huntoon	38.0
USFS	Inventoried Roadless Area	Greenhorn Mountain	38.0
USFS	Inventoried Roadless Area	06-019 Copper Basin	38.0
BLM	Wilderness Study Area - Admin / Rec / Proposed / Future Wild	Fifteenmile Creek Wilderness Study Area	38.0
USFS	Inventoried Roadless Area	418004	38.0
BLM	Wilderness Study Area - Admin / Rec / Proposed / Future Wild	Aden Lava Flow Wilderness Study Area	38.0
USFS	Inventoried Roadless Area	06-921 Pioneer Mountains	38.0
USFS	Inventoried Roadless Area	Shield Mountain	38.0
USFS	Inventoried Roadless Area	Allen Canyon - Dry Wash	38.0
BLM	Wilderness Study Area - Admin / Rec / Proposed / Future Wild	Howell Peak Wilderness Study Area	38.0
USFS	Inventoried Roadless Area	Hammond - Notch Canyon	38.0
USFS	Inventoried Roadless Area	Steele Swamp	38.0
USFS	Inventoried Roadless Area	0418033	38.0
BLM	Wilderness Study Area - Admin / Rec / Proposed / Future Wild	Cedar Mountains Wilderness Study Area	37.9
BLM	Wilderness Study Area - Admin / Rec / Proposed / Future Wild	Dry Creek Buttes Wilderness Study Area	37.9
BLM	Wilderness Study Area - Admin / Rec / Proposed / Future Wild	Squaw Ridge Lava Bed Wilderness Study Area	37.9
USFS	Inventoried Roadless Area	Kreutzer - Princeton	37.9
USFS	Inventoried Roadless Area	Lost Creek	37.9
USFS	Wilderness Study Area - Admin / Rec / Proposed / Future Wild	West Big Hole	37.9
USFS	Inventoried Roadless Area	North Elk	37.9
BLM	Wilderness Study Area - Admin / Rec / Proposed / Future Wild	Wildcat Canyon Wilderness Study Area	37.9
USFS	Inventoried Roadless Area	Four Mile Creek	37.9
BLM	Wilderness Study Area - Admin / Rec / Proposed / Future Wild	Devils Garden Lava Bed Wilderness Study Area	37.9
BLM	Wilderness Study Area - Admin / Rec / Proposed / Future Wild	Chamisa Wilderness Study Area	37.9
USFS	Inventoried Roadless Area	Lost Man Creek	37.9
USFS	Wilderness Study Area - Admin / Rec / Proposed / Future Wild	06-921 Pioneer Mountains	37.9
USFS	Inventoried Roadless Area	Glacier Mountain	37.9
BLM	Wilderness Study Area - Admin / Rec / Proposed / Future Wild	Conger Mountain Wilderness Study Area	37.9
USFS	Inventoried Roadless Area	Guadalupe	37.9
BLM	Wilderness Study Area - Admin / Rec / Proposed / Future Wild	Burnt Lodge Wilderness Study Area	37.9
BLM	Wilderness Study Area - Admin / Rec / Proposed / Future Wild	Mahogany Ridge Wilderness Study Area	37.8
USFS	Inventoried Roadless Area	Buck Creek	37.8
BLM	Wilderness Study Area - Admin / Rec / Proposed / Future Wild	Stallion Wilderness Study Area	37.8
USFS	Inventoried Roadless Area	Antora Meadows / Bear Creek	37.8
USFS	Inventoried Roadless Area	06-025 White Knob	37.8
USFS	Inventoried Roadless Area	Four Mile	37.8
USFS	Inventoried Roadless Area	Pot Mountain	37.8
USFS	Inventoried Roadless Area	Hat Mtn.	37.8
BLM	Wilderness Study Area - Admin / Rec / Proposed / Future Wild	Kawich Wilderness Study Area	37.8
USFS	Inventoried Roadless Area	Callahan Flow	37.8
USFS	Inventoried Roadless Area	Mt. Hoffman	37.8
BLM	Wilderness Study Area - Admin / Rec / Proposed / Future Wild	Handies Peak Wilderness Study Area	37.8
USFS	Inventoried Roadless Area	Bennet Mountain / Blowout / Willow Creek / Lion Point / Gree	37.8
USFS	Inventoried Roadless Area	Upper Grande Ronde	37.8
USFS	Inventoried Roadless Area	Arch Canyon	37.8
USFS	Inventoried Roadless Area	Martin Ridge	37.8
USFS	Inventoried Roadless Area	North Fork Malheur	37.7
BLM	Wilderness Study Area - Admin / Rec / Proposed / Future Wild	Friedman Creek Wilderness Study Area	37.7
USFS	Inventoried Roadless Area	Storm Creek	37.7
BLM	Wilderness Study Area - Admin / Rec / Proposed / Future Wild	Pats Cabin Wilderness Study Area	37.7
BLM	Wilderness Study Area - Admin / Rec / Proposed / Future Wild	Cross Canyon Wilderness Study Area	37.7
BLM	Wilderness Study Area - Admin / Rec / Proposed / Future Wild	Blue Canyon Wilderness Study Area	37.7
USFS	Inventoried Roadless Area	La Garita Wilderness	37.7
BLM	Wilderness Study Area - Admin / Rec / Proposed / Future Wild	Gerry Mountain Wilderness Study Area	37.7
USFS	Inventoried Roadless Area	Siouxon	37.7
USFS	Inventoried Roadless Area	418008	37.7
BLM	Wilderness Study Area - Admin / Rec / Proposed / Future Wild	Beaver Dam Creek Wilderness Study Area	37.7
USFS	Inventoried Roadless Area	249 Rare2	37.7
BLM	Wilderness Study Area - Admin / Rec / Proposed / Future Wild	Marble Canyon Wilderness Study Area	37.7
USFS	Inventoried Roadless Area	Quinn	37.7
BLM	Wilderness Study Area - Admin / Rec / Proposed / Future Wild	Orejana Canyon Wilderness Study Area	37.7
USFS	Inventoried Roadless Area	06-920 Boulder - White Clouds	37.7
USFS	Inventoried Roadless Area	Pollywog	37.6
USFS	Inventoried Roadless Area	Boulder Mountain	37.6
USFS	Inventoried Roadless Area	Iron Spring	37.6
BLM	Wilderness Study Area - Admin / Rec / Proposed / Future Wild	Notch Peak Wilderness Study Area	37.6
BLM	Wilderness Study Area - Admin / Rec / Proposed / Future Wild	Honeycomb Buttes Wilderness Study Area	37.6
USFS	Inventoried Roadless Area	Black River Canyon	37.6
BLM	Wilderness Study Area - Admin / Rec / Proposed / Future Wild	Dry Valley Rim Wilderness Study Area	37.6
USFS	Inventoried Roadless Area	Sawlog	37.6
USFS	Inventoried Roadless Area	Chineese Camp	37.6
USFS	Inventoried Roadless Area	Campbell Point	37.6
BLM	Wilderness Study Area - Admin / Rec / Proposed / Future Wild	Castle Peak Wilderness Study Area	37.6
BLM	Wilderness Study Area - Admin / Rec / Proposed / Future Wild	Horseshoe Canyon (North) Wilderness Study Area	37.6
BLM	Wilderness Study Area - Admin / Rec / Proposed / Future Wild	Fandango Wilderness Study Area	37.6
BLM	Wilderness Study Area - Admin / Rec / Proposed / Future Wild	Wales Creek Wilderness Study Area	37.6
BLM	Wilderness Study Area - Admin / Rec / Proposed / Future Wild	Winter Range Wilderness Study Area	37.6
USFS	Inventoried Roadless Area	Raft River	37.6
BLM	Wilderness Study Area - Admin / Rec / Proposed / Future Wild	The Wall Wilderness Study Area	37.6
BLM	Wilderness Study Area - Admin / Rec / Proposed / Future Wild	Dark Canyon ISA Complex Wilderness Study Area	37.5
USFS	Inventoried Roadless Area	Blind Indian Creek	37.5
BLM	Wilderness Study Area - Admin / Rec / Proposed / Future Wild	Dry Creek Wilderness Study Area	37.5
USFS	Inventoried Roadless Area	Savory Mountain	37.5
USFS	Inventoried Roadless Area	Cimarron	37.5
USFS	Inventoried Roadless Area	Black Point	37.5
USFS	Inventoried Roadless Area	Fritsche	37.5
BLM	Wilderness Study Area - Admin / Rec / Proposed / Future Wild	Four Craters Lava Bed Wilderness Study Area	37.5
USFS	Inventoried Roadless Area	06-004 Challis Creek	37.5
BLM	Wilderness Study Area - Admin / Rec / Proposed / Future Wild	Lower Owyhee Canyon Wilderness Study Area	37.5
BLM	Wilderness Study Area - Admin / Rec / Proposed / Future Wild	Swasey Mountain Wilderness Study Area	37.5
USFS	Inventoried Roadless Area	Galiuro	37.5
USFS	Inventoried Roadless Area	0401008	37.5
BLM	Wilderness Study Area - Admin / Rec / Proposed / Future Wild	Augusta Mountains Wilderness Study Area	37.5
USFS	Inventoried Roadless Area	Imnaha Face	37.5
USFS	Inventoried Roadless Area	Northumberland	37.5
USFS	Inventoried Roadless Area	273 Rare2	37.5
USFS	Inventoried Roadless Area	South Wyoming Range	37.5
BLM	Wilderness Study Area - Admin / Rec / Proposed / Future Wild	Buffalo Hills Wilderness Study Area	37.4
BLM	Wilderness Study Area - Admin / Rec / Proposed / Future Wild	Disaster Peak Wilderness Study Area	37.4
USFS	Inventoried Roadless Area	418003	37.4
USFS	Inventoried Roadless Area	Kettle Lakes	37.4
USFS	Inventoried Roadless Area	Mt. Bidwell	37.4
USFS	Inventoried Roadless Area	Grant	37.4
USFS	Inventoried Roadless Area	Mosquito Lake - Seven Lakes	37.4
USFS	Wilderness Study Area - Admin / Rec / Proposed / Future Wild	06-920 Boulder - White Clouds	37.4
USFS	Inventoried Roadless Area	Copper Mtns.	37.4
USFS	Inventoried Roadless Area	Mt. Hicks	37.4
USFS	Inventoried Roadless Area	06-901 Camas Creek	37.4
USFS	Inventoried Roadless Area	Deep Creek / Boot Mountain	37.4
USFS	Inventoried Roadless Area	Cuddy Mountain	37.4
BLM	Wilderness Study Area - Admin / Rec / Proposed / Future Wild	Cougar Well Wilderness Study Area	37.4
USFS	Inventoried Roadless Area	Chama Basin	37.4
BLM	Wilderness Study Area - Admin / Rec / Proposed / Future Wild	Ervin Ridge Wilderness Study Area	37.4
BLM	Wilderness Study Area - Admin / Rec / Proposed / Future Wild	King Top Wilderness Study Area	37.4
BLM	Wilderness Study Area - Admin / Rec / Proposed / Future Wild	Upper West Little Owyhee Wilderness Study Area	37.4
USFS	Inventoried Roadless Area	Steel Mtn.	37.4
USFS	Inventoried Roadless Area	06-010 Grouse Peak	37.4
BLM	Wilderness Study Area - Admin / Rec / Proposed / Future Wild	Sierra Ladrones Wilderness Study Area	37.4
USFS	Inventoried Roadless Area	Cannibal Plateau	37.4
USFS	Wilderness Study Area - Admin / Rec / Proposed / Future Wild	Selkirks	37.4
USFS	Inventoried Roadless Area	Mt. Ardivey	37.4
USFS	Inventoried Roadless Area	Stanley Mountain	37.4
USFS	Inventoried Roadless Area	Mt. Vida	37.3
BLM	Wilderness Study Area - Admin / Rec / Proposed / Future Wild	Honeycombs Wilderness Study Area	37.3
BLM	Wilderness Study Area - Admin / Rec / Proposed / Future Wild	Pueblo Mountains Wilderness Study Area	37.3
USFS	Inventoried Roadless Area	Black Spring	37.3
BLM	Wilderness Study Area - Admin / Rec / Proposed / Future Wild	Chain of Craters Wilderness Study Area	37.3
USFS	Inventoried Roadless Area	418012	37.3
USFS	Inventoried Roadless Area	Table Mtn. - East	37.3
USFS	Inventoried Roadless Area	Uncompahgre	37.3
USFS	Wilderness Study Area - Admin / Rec / Proposed / Future Wild	06-012 Borah Peak	37.3
USFS	Inventoried Roadless Area	Red Dirt	37.3
USFS	Inventoried Roadless Area	Laramie Peak	37.3
USFS	Inventoried Roadless Area	Marlin Mountain	37.3
USFS	Inventoried Roadless Area	Magee	37.3
USFS	Inventoried Roadless Area	Garcia Mountain	37.3
USFS	Inventoried Roadless Area	06-903 Lemhi Range	37.3
USFS	Inventoried Roadless Area	418014	37.3
BLM	Wilderness Study Area - Admin / Rec / Proposed / Future Wild	Owyhee River Canyon Wilderness Study Area	37.3
USFS	Inventoried Roadless Area	418009	37.3
BLM	Wilderness Study Area - Admin / Rec / Proposed / Future Wild	Sids Mountain Wilderness Study Area	37.3
USFS	Inventoried Roadless Area	Santa Teresa	37.3
USFS	Inventoried Roadless Area	Carrizo Mountain	37.3
USFS	Wilderness Study Area - Admin / Rec / Proposed / Future Wild	Salmo - Priest	37.3
USFS	Wilderness Study Area - Admin / Rec / Proposed / Future Wild	Mallard Larkins	37.3
USFS	Inventoried Roadless Area	06-012 Borah Peak	37.3
USFS	Inventoried Roadless Area	06-601 Diamond Peak	37.3
USFS	Inventoried Roadless Area	418024	37.3
USFS	Inventoried Roadless Area	Beaver Lake	37.3
USFS	Inventoried Roadless Area	Sheridan Mountain	37.3
USFS	Inventoried Roadless Area	Morapos	37.2
BLM	Wilderness Study Area - Admin / Rec / Proposed / Future Wild	La Lena Wilderness Study Area	37.2
USFS	Inventoried Roadless Area	Harvey Creek	37.2
BLM	Wilderness Study Area - Admin / Rec / Proposed / Future Wild	Palomino Hills Wilderness Study Area	37.2
USFS	Inventoried Roadless Area	Staunton Ridge	37.2
USFS	Inventoried Roadless Area	Datil	37.2
USFS	Inventoried Roadless Area	Big Ridge To South Fork	37.2
USFS	Inventoried Roadless Area	Cutca Valley	37.2
USFS	Inventoried Roadless Area	Machesna Mountain	37.2
BLM	Wilderness Study Area - Admin / Rec / Proposed / Future Wild	Rincon Wilderness Study Area	37.2
USFS	Inventoried Roadless Area	Long Swamp	37.2
BLM	Wilderness Study Area - Admin / Rec / Proposed / Future Wild	Hampton Butte Wilderness Study Area	37.2
BLM	Wilderness Study Area - Admin / Rec / Proposed / Future Wild	Fish Springs Wilderness Study Area	37.2
USFS	Inventoried Roadless Area	Wilhoites	37.2
BLM	Wilderness Study Area - Admin / Rec / Proposed / Future Wild	North Fork of the Little Humboldt River Wilderness Study Area	37.2
USFS	Inventoried Roadless Area	Mirada Pime	37.2
USFS	Inventoried Roadless Area	418025	37.2
USFS	Inventoried Roadless Area	Meadow Creek	37.2
BLM	Wilderness Study Area - Admin / Rec / Proposed / Future Wild	Alvord Desert Wilderness Study Area	37.2
USFS	Inventoried Roadless Area	Highwoods	37.2
USFS	Inventoried Roadless Area	Grande Ronde	37.2
USFS	Inventoried Roadless Area	East Fork Quinn	37.1
BLM	Wilderness Study Area - Admin / Rec / Proposed / Future Wild	Bear Den Butte Wilderness Study Area	37.1
USFS	Inventoried Roadless Area	North Hills	37.1
USFS	Inventoried Roadless Area	Pine Mountain Wilderness Contiguous	37.1
USFS	Inventoried Roadless Area	South Paulina	37.1
USFS	Inventoried Roadless Area	Bernard	37.1
BLM	Wilderness Study Area - Admin / Rec / Proposed / Future Wild	Basque Hills Wilderness Study Area	37.1
USFS	Inventoried Roadless Area	Salmo - Priest	37.1
BLM	Wilderness Study Area - Admin / Rec / Proposed / Future Wild	Woodhawk Wilderness Study Area	37.1
USFS	Inventoried Roadless Area	Dixie Butte	37.1
BLM	Wilderness Study Area - Admin / Rec / Proposed / Future Wild	Sand Dunes Wilderness Study Area	37.1
BLM	Wilderness Study Area - Admin / Rec / Proposed / Future Wild	Riordan's Well Wilderness Study Area	37.1
USFS	Inventoried Roadless Area	Frisco Box	37.1
BLM	Wilderness Study Area - Admin / Rec / Proposed / Future Wild	Twin Peaks Wilderness Study Area	37.1
USFS	Inventoried Roadless Area	418041	37.1
USFS	Inventoried Roadless Area	263 Rare2	37.1
BLM	Wilderness Study Area - Admin / Rec / Proposed / Future Wild	Bowden Hills Wilderness Study Area	37.1
BLM	Wilderness Study Area - Admin / Rec / Proposed / Future Wild	Big Hatchet Mountains Wilderness Study Area	37.1
BLM	Wilderness Study Area - Admin / Rec / Proposed / Future Wild	East Sand Dunes Wilderness Study Area	37.1
BLM	Wilderness Study Area - Admin / Rec / Proposed / Future Wild	Saddle Butte Wilderness Study Area	37.1
BLM	Wilderness Study Area - Admin / Rec / Proposed / Future Wild	Palisade Mesa Wilderness Study Area	37.1
BLM	Wilderness Study Area - Admin / Rec / Proposed / Future Wild	Silver Peak Range Wilderness Study Area	37.1
BLM	Wilderness Study Area - Admin / Rec / Proposed / Future Wild	Squaw Papoose Canyon Wilderness Study Area	37.1
USFS	Inventoried Roadless Area	Hancock	37.1
BLM	Wilderness Study Area - Admin / Rec / Proposed / Future Wild	Crystal Lake Wilderness Study Area	37.1
USFS	Inventoried Roadless Area	418015	37.1
BLM	Wilderness Study Area - Admin / Rec / Proposed / Future Wild	Twelvemile Creek Wilderness Study Area	37.1
USFS	Inventoried Roadless Area	0401014	37.1
USFS	Inventoried Roadless Area	Peace Rock	37.0
USFS	Inventoried Roadless Area	06-011 Pahsimeroi	37.0
USFS	Inventoried Roadless Area	Tw Mountain	37.0
USFS	Inventoried Roadless Area	Huckleberry Mountain #699	37.0
BLM	Wilderness Study Area - Admin / Rec / Proposed / Future Wild	Alkali Draw Wilderness Study Area	37.0
USFS	Inventoried Roadless Area	Salmon Face	37.0
USFS	Inventoried Roadless Area	06-013 King Mountain	37.0
USFS	Inventoried Roadless Area	South Brock	37.0
USFS	Inventoried Roadless Area	Mt. Pleasant	37.0
USFS	Inventoried Roadless Area	Big Lava Bed	37.0
USFS	Inventoried Roadless Area	Sheep Creek	37.0
BLM	Wilderness Study Area - Admin / Rec / Proposed / Future Wild	Rare Lizard and Snake Natural Area Wilderness Study Area	37.0
USFS	Inventoried Roadless Area	0401010	37.0
USFS	Inventoried Roadless Area	Baldy Mountain	37.0
BLM	Wilderness Study Area - Admin / Rec / Proposed / Future Wild	Red Lake Wilderness Study Area	37.0
USFS	Inventoried Roadless Area	Los Machos Hills	37.0
BLM	Wilderness Study Area - Admin / Rec / Proposed / Future Wild	East Alvord Wilderness Study Area	37.0
USFS	Inventoried Roadless Area	North Paulina	37.0
USFS	Inventoried Roadless Area	Spion Kop	37.0
BLM	Wilderness Study Area - Admin / Rec / Proposed / Future Wild	Sheepshead Mountains Wilderness Study Area	37.0
USFS	Inventoried Roadless Area	Allen Peak #185	37.0
USFS	Inventoried Roadless Area	Oliver Mountain	37.0
USFS	Inventoried Roadless Area	Sears Flat	37.0
USFS	Inventoried Roadless Area	Greenhorn Mtn.	37.0
BLM	Wilderness Study Area - Admin / Rec / Proposed / Future Wild	South Pinnacles Wilderness Study Area	37.0
USFS	Inventoried Roadless Area	Excelsior	37.0
USFS	Inventoried Roadless Area	Sapphires	37.0
USFS	Inventoried Roadless Area	0401009	37.0
USFS	Inventoried Roadless Area	Elkhorn Peak	36.9
USFS	Inventoried Roadless Area	Lower San Francisco	36.9
USFS	Inventoried Roadless Area	Solider	36.9
USFS	Inventoried Roadless Area	Centerfire	36.9
BLM	Wilderness Study Area - Admin / Rec / Proposed / Future Wild	South Fork Donner Und Blitzen Wilderness Study Area	36.9
BLM	Wilderness Study Area - Admin / Rec / Proposed / Future Wild	Wall Canyon Wilderness Study Area	36.9
BLM	Wilderness Study Area - Admin / Rec / Proposed / Future Wild	Rio Chama Wilderness Study Area	36.9
USFS	Inventoried Roadless Area	East Fork	36.9
USFS	Inventoried Roadless Area	Gum Bay	36.9
USFS	Inventoried Roadless Area	Hay Lakes	36.9
BLM	Wilderness Study Area - Admin / Rec / Proposed / Future Wild	Willow Creek Wilderness Study Area	36.9
USFS	Inventoried Roadless Area	Worm Creek	36.9
BLM	Wilderness Study Area - Admin / Rec / Proposed / Future Wild	Butler Wash Wilderness Study Area	36.9
BLM	Wilderness Study Area - Admin / Rec / Proposed / Future Wild	Sweetwater Canyon Wilderness Study Area	36.9
BLM	Wilderness Study Area - Admin / Rec / Proposed / Future Wild	West Peak Wilderness Study Area	36.9
USFS	Inventoried Roadless Area	Cedar Knoll	36.9
USFS	Inventoried Roadless Area	Sawyers Peak	36.9
BLM	Wilderness Study Area - Admin / Rec / Proposed / Future Wild	Blitzen River Wilderness Study Area	36.9
USFS	Inventoried Roadless Area	Long Meadow	36.9
USFS	Inventoried Roadless Area	Currant	36.9
USFS	Inventoried Roadless Area	Siwash	36.9
USFS	Wilderness Study Area - Admin / Rec / Proposed / Future Wild	Italian Peak	36.9
BLM	Wilderness Study Area - Admin / Rec / Proposed / Future Wild	Little Humboldt River Wilderness Study Area	36.9
USFS	Inventoried Roadless Area	205 Rare2	36.8
BLM	Wilderness Study Area - Admin / Rec / Proposed / Future Wild	Mexican Mountain Wilderness Study Area	36.8
USFS	Inventoried Roadless Area	Cooper	36.8
USFS	Inventoried Roadless Area	418002	36.8
USFS	Inventoried Roadless Area	Little Slate Creek	36.8
USFS	Inventoried Roadless Area	Madre Mountain	36.8
USFS	Inventoried Roadless Area	Whitehawk Mtn	36.8
USFS	Inventoried Roadless Area	Moriah	36.8
USFS	Inventoried Roadless Area	Sage Creek	36.8
BLM	Wilderness Study Area - Admin / Rec / Proposed / Future Wild	Troublesome Wilderness Study Area	36.8
USFS	Inventoried Roadless Area	West Big Hole	36.8
USFS	Inventoried Roadless Area	Emerine	36.8
USFS	Inventoried Roadless Area	Hells Canyon / 7 Devils Scenic	36.8
USFS	Inventoried Roadless Area	Pagoda Peak	36.8
BLM	Wilderness Study Area - Admin / Rec / Proposed / Future Wild	Blue Creek Wilderness Study Area	36.8
USFS	Inventoried Roadless Area	Sawmill - Badlands	36.8
USFS	Inventoried Roadless Area	East Yuba	36.8
USFS	Inventoried Roadless Area	Miller Hills	36.8
USFS	Inventoried Roadless Area	John Day	36.8
USFS	Inventoried Roadless Area	Big Creek Rare II Study Area	36.7
BLM	Wilderness Study Area - Admin / Rec / Proposed / Future Wild	Floy Canyon Wilderness Study Area	36.7
USFS	Inventoried Roadless Area	Bald Mtn.	36.7
BLM	Wilderness Study Area - Admin / Rec / Proposed / Future Wild	Empedrado Wilderness Study Area	36.7
USFS	Inventoried Roadless Area	Butler	36.7
USFS	Inventoried Roadless Area	06-014 Jumpoff Mountain	36.7
USFS	Inventoried Roadless Area	06-009 Seafoam	36.7
USFS	Inventoried Roadless Area	Butt Mtn.	36.7
USFS	Inventoried Roadless Area	06-017 Prophyry	36.7
BLM	Wilderness Study Area - Admin / Rec / Proposed / Future Wild	Flume Canyon Wilderness Study Area	36.7
USFS	Inventoried Roadless Area	06-902 Taylor Mountain	36.7
USFS	Inventoried Roadless Area	Leigh Creek	36.7
USFS	Inventoried Roadless Area	Snake River	36.7
BLM	Wilderness Study Area - Admin / Rec / Proposed / Future Wild	Great Rift Wilderness Study Area	36.7
USFS	Inventoried Roadless Area	Big Snowy Mountains Wsa	36.7
BLM	Wilderness Study Area - Admin / Rec / Proposed / Future Wild	High Steens Wilderness Study Area	36.7
USFS	Inventoried Roadless Area	Butterfly Roadless Area	36.7
BLM	Wilderness Study Area - Admin / Rec / Proposed / Future Wild	Owyhee Breaks Wilderness Study Area	36.7
USFS	Inventoried Roadless Area	Snowy Range	36.7
USFS	Inventoried Roadless Area	Mallard Larkins	36.6
BLM	Wilderness Study Area - Admin / Rec / Proposed / Future Wild	Red Mountain Wilderness Study Area	36.6
BLM	Wilderness Study Area - Admin / Rec / Proposed / Future Wild	Spruce Canyon Wilderness Study Area	36.6
USFS	Inventoried Roadless Area	Underwood	36.6
USFS	Inventoried Roadless Area	Galena #677	36.6
BLM	Wilderness Study Area - Admin / Rec / Proposed / Future Wild	Wild Horse Basin Wilderness Study Area	36.6
USFS	Inventoried Roadless Area	Tucson Mountain	36.6
BLM	Wilderness Study Area - Admin / Rec / Proposed / Future Wild	Oregon Canyon Wilderness Study Area	36.6
USFS	Inventoried Roadless Area	Bluff Mountain	36.6
USFS	Inventoried Roadless Area	06-005 Squaw Creek	36.6
BLM	Wilderness Study Area - Admin / Rec / Proposed / Future Wild	Little Deer Wilderness Study Area	36.6
USFS	Inventoried Roadless Area	North Big Hole	36.6
USFS	Inventoried Roadless Area	Bighorn - Weitas	36.6
USFS	Inventoried Roadless Area	Mckay Creek #676	36.6
USFS	Inventoried Roadless Area	Upper Tucannon	36.6
BLM	Wilderness Study Area - Admin / Rec / Proposed / Future Wild	Mount Pennel Wilderness Study Area	36.6
USFS	Inventoried Roadless Area	Pilot Knob	36.6
USFS	Inventoried Roadless Area	Grandmother Mountain	36.6
USFS	Inventoried Roadless Area	South Fork Quinn	36.6
USFS	Inventoried Roadless Area	Pink Knob	36.6
USFS	Inventoried Roadless Area	Libby Flats	36.6
USFS	Inventoried Roadless Area	Mt. Bailey	36.6
USFS	Inventoried Roadless Area	Chatfield	36.6
USFS	Inventoried Roadless Area	South Schell	36.6
USFS	Inventoried Roadless Area	Anderson Mountain	36.6
USFS	Inventoried Roadless Area	251 Rare2	36.6
USFS	Inventoried Roadless Area	Toquima Cave	36.6
USFS	Inventoried Roadless Area	13901 Camas Creek	36.6
BLM	Wilderness Study Area - Admin / Rec / Proposed / Future Wild	Gabbs Valley Range Wilderness Study Area	36.6
USFS	Inventoried Roadless Area	418022	36.6
USFS	Inventoried Roadless Area	Mahogany Range	36.6
USFS	Inventoried Roadless Area	Cherry Mountain	36.6
USFS	Inventoried Roadless Area	Hog Ranch	36.6
USFS	Inventoried Roadless Area	261 Rare2	36.6
USFS	Inventoried Roadless Area	Reservation Divide	36.6
BLM	Wilderness Study Area - Admin / Rec / Proposed / Future Wild	Mount Stirling Wilderness Study Area	36.6
USFS	Inventoried Roadless Area	Rattlesnake	36.6
FWS	103	Charles M. Russell National Wildlife Refuge	36.6
USFS	Inventoried Roadless Area	Butler Mtn.	36.5
BLM	Wilderness Study Area - Admin / Rec / Proposed / Future Wild	Heath Lake Wilderness Study Area	36.5
USFS	Inventoried Roadless Area	Arc Dome	36.5
BLM	Wilderness Study Area - Admin / Rec / Proposed / Future Wild	Oil Springs Mountain Wilderness Study Area	36.5
BLM	Wilderness Study Area - Admin / Rec / Proposed / Future Wild	Million Hills Wilderness Study Area	36.5
USFS	Inventoried Roadless Area	Little Dog And Pup Canyons	36.5
USFS	Inventoried Roadless Area	Hogsback	36.5
USFS	Inventoried Roadless Area	Paradise Peak	36.5
USFS	Inventoried Roadless Area	Trabuco	36.5
USFS	Inventoried Roadless Area	North Fork Slate Creek	36.5
BLM	Wilderness Study Area - Admin / Rec / Proposed / Future Wild	Bull Gulch Wilderness Study Area	36.5
USFS	Inventoried Roadless Area	Stark Mountain	36.5
BLM	Wilderness Study Area - Admin / Rec / Proposed / Future Wild	Diablo Mountain Wilderness Study Area	36.5
BLM	Wilderness Study Area - Admin / Rec / Proposed / Future Wild	Gila Lower Box Wilderness Study Area	36.5
USFS	Inventoried Roadless Area	13945 Italian Peak	36.5
USFS	Inventoried Roadless Area	Mountain Sheep	36.5
USFS	Inventoried Roadless Area	San Jose	36.5
USFS	Inventoried Roadless Area	Middle Fork	36.5
USFS	Wilderness Study Area - Admin / Rec / Proposed / Future Wild	Worm Creek	36.5
USFS	Inventoried Roadless Area	Jarbidge	36.5
USFS	Inventoried Roadless Area	262 Rare2	36.5
USFS	Wilderness Study Area - Admin / Rec / Proposed / Future Wild	Quigg	36.5
USFS	Inventoried Roadless Area	Gordon Meadows	36.5
USFS	Inventoried Roadless Area	Faulkner	36.5
USFS	Inventoried Roadless Area	Long Valley	36.5
USFS	Inventoried Roadless Area	Long Park	36.5
USFS	Inventoried Roadless Area	Big Snowies	36.5
BLM	Wilderness Study Area - Admin / Rec / Proposed / Future Wild	Sierra de las Canas Wilderness Study Area	36.5
USFS	Inventoried Roadless Area	Headwaters / Pine Park Bench / Pine Park	36.4
BLM	Wilderness Study Area - Admin / Rec / Proposed / Future Wild	South Egan Range Wilderness Study Area	36.4
USFS	Inventoried Roadless Area	South Fork - Tower	36.4
USFS	Wilderness Study Area - Admin / Rec / Proposed / Future Wild	Diamond Peak	36.4
BLM	Wilderness Study Area - Admin / Rec / Proposed / Future Wild	Massacre Rim Wilderness Study Area	36.4
USFS	Inventoried Roadless Area	Moody Wash	36.4
USFS	Inventoried Roadless Area	Devils Creek	36.4
USFS	Inventoried Roadless Area	Lance Creek	36.4
USFS	Inventoried Roadless Area	Little Allegheny Mountain	36.4
USFS	Inventoried Roadless Area	Condrey Mountain	36.4
USFS	Inventoried Roadless Area	Willow Springs	36.4
USFS	Inventoried Roadless Area	Reno Mountain	36.4
USFS	Inventoried Roadless Area	San Miguel	36.4
USFS	Inventoried Roadless Area	Bank Springs	36.4
USFS	Inventoried Roadless Area	Chiricahua	36.4
USFS	Inventoried Roadless Area	John Town / Horse Creek	36.4
USFS	Inventoried Roadless Area	Elk Creek	36.4
BLM	Wilderness Study Area - Admin / Rec / Proposed / Future Wild	Browns Canyon Wilderness Study Area	36.4
USFS	Inventoried Roadless Area	Cache Peak	36.4
BLM	Wilderness Study Area - Admin / Rec / Proposed / Future Wild	Fish Creek Rim Wilderness Study Area	36.4
USFS	Inventoried Roadless Area	Utley Butte	36.4
USFS	Inventoried Roadless Area	Excelsior Mtns.	36.3
USFS	Inventoried Roadless Area	Sheep Divide	36.3
USFS	Inventoried Roadless Area	Bennion Creek	36.3
USFS	Inventoried Roadless Area	Pinhook	36.3
USFS	Inventoried Roadless Area	Mollens Hollow	36.3
USFS	Inventoried Roadless Area	Gibson	36.3
USFS	Inventoried Roadless Area	North Fork Middle Fork American River	36.3
USFS	Inventoried Roadless Area	Abercrombie - Hooknose	36.3
USFS	Inventoried Roadless Area	Rock Canyon	36.3
USFS	Inventoried Roadless Area	El Invierno	36.3
USFS	Inventoried Roadless Area	Elk Mountain	36.3
USFS	Inventoried Roadless Area	Duck Creek Mtns.	36.3
USFS	Inventoried Roadless Area	Tenderfoot - Deep Creek	36.3
USFS	Inventoried Roadless Area	Cove Creek	36.3
USFS	Inventoried Roadless Area	418026	36.3
BLM	Wilderness Study Area - Admin / Rec / Proposed / Future Wild	Morey Peak Wilderness Study Area	36.3
USFS	Inventoried Roadless Area	418018	36.3
USFS	Inventoried Roadless Area	Nolan	36.3
USFS	Inventoried Roadless Area	Lower Piney	36.3
USFS	Inventoried Roadless Area	Fishhook	36.3
USFS	Inventoried Roadless Area	Sherwood	36.3
USFS	Inventoried Roadless Area	Lime Creek	36.3
BLM	Wilderness Study Area - Admin / Rec / Proposed / Future Wild	San Luis Hills Wilderness Study Area	36.3
USFS	Inventoried Roadless Area	Sourdough Mountain	36.3
USFS	Inventoried Roadless Area	Chips Creek	36.3
USFS	Inventoried Roadless Area	Snowbank	36.3
USFS	Inventoried Roadless Area	Monkey Creek	36.3
BLM	Wilderness Study Area - Admin / Rec / Proposed / Future Wild	Hawk Mountain Wilderness Study Area	36.3
USFS	Inventoried Roadless Area	Alta T	36.3
USFS	Inventoried Roadless Area	Mt. Jackson	36.3
USFS	Inventoried Roadless Area	Humboldt	36.3
USFS	Inventoried Roadless Area	Buckhorn	36.2
USFS	Inventoried Roadless Area	Horse Heaven	36.2
BLM	Wilderness Study Area - Admin / Rec / Proposed / Future Wild	Blue Lakes Wilderness Study Area	36.2
BLM	Wilderness Study Area - Admin / Rec / Proposed / Future Wild	North Stansbury Mountains Wilderness Study Area	36.2
USFS	Inventoried Roadless Area	Sawtooth Mountain	36.2
USFS	Inventoried Roadless Area	Cumbres	36.2
BLM	Wilderness Study Area - Admin / Rec / Proposed / Future Wild	Cahone Canyon Wilderness Study Area	36.2
USFS	Inventoried Roadless Area	Circleville Mountain	36.2
USFS	Inventoried Roadless Area	Pole Mountain / Finger Mesa	36.2
USFS	Inventoried Roadless Area	Mt. Aire	36.2
USFS	Inventoried Roadless Area	Bunker Basin	36.2
USFS	Inventoried Roadless Area	Wildcat	36.2
USFS	Inventoried Roadless Area	Contiguous To Gila Wilderness & Primitive Area	36.2
BLM	Wilderness Study Area - Admin / Rec / Proposed / Future Wild	Centennial Mountains Wilderness Study Area	36.2
USFS	Inventoried Roadless Area	06-908 Loon Creek	36.2
USFS	Inventoried Roadless Area	0419020	36.2
USFS	Inventoried Roadless Area	Santa Rosa	36.2
USFS	Inventoried Roadless Area	Capitan Mountains	36.2
USFS	Inventoried Roadless Area	418037	36.2
BLM	Wilderness Study Area - Admin / Rec / Proposed / Future Wild	McKenna Peak Wilderness Study Area	36.2
USFS	Inventoried Roadless Area	Polk Springs	36.2
USFS	Inventoried Roadless Area	Calf - Copeland Creek	36.2
USFS	Inventoried Roadless Area	Byers Peak	36.2
USFS	Inventoried Roadless Area	Mt. High	36.2
BLM	Wilderness Study Area - Admin / Rec / Proposed / Future Wild	Spaulding Wilderness Study Area	36.2
USFS	Inventoried Roadless Area	Scout Mtn.	36.2
BLM	Wilderness Study Area - Admin / Rec / Proposed / Future Wild	Cactus Plain Wilderness Study Area	36.2
USFS	Inventoried Roadless Area	Lake Alice - Commissary Ridge	36.2
USFS	Inventoried Roadless Area	Lavas	36.2
USFS	Inventoried Roadless Area	Italian Peak	36.2
USFS	Inventoried Roadless Area	Garfield Mountain	36.2
USFS	Inventoried Roadless Area	Goat Mountain	36.2
USFS	Inventoried Roadless Area	0401013	36.2
USFS	Inventoried Roadless Area	Mill Mountain	36.1
USFS	Inventoried Roadless Area	Big Creek	36.1
USFS	Inventoried Roadless Area	Castle Peak	36.1
USFS	Inventoried Roadless Area	418013	36.1
BLM	Wilderness Study Area - Admin / Rec / Proposed / Future Wild	Little Black Peak Wilderness Study Area	36.1
BLM	Wilderness Study Area - Admin / Rec / Proposed / Future Wild	Desolation Canyon Wilderness Study Area	36.1
USFS	Inventoried Roadless Area	Mt. Logan South	36.1
USFS	Inventoried Roadless Area	0401012	36.1
USFS	Inventoried Roadless Area	Cook Ridge	36.1
USFS	Inventoried Roadless Area	Mcgowan Mountain	36.1
USFS	Inventoried Roadless Area	Horseshoe Springs	36.1
USFS	Inventoried Roadless Area	0401011	36.1
BLM	Wilderness Study Area - Admin / Rec / Proposed / Future Wild	The Cockscomb Wilderness Study Area	36.1
USFS	Inventoried Roadless Area	Mink Creek	36.1
USFS	Inventoried Roadless Area	Roc Creek IRA	36.1
USFS	Inventoried Roadless Area	Wood River	36.1
USFS	Inventoried Roadless Area	06-007 Greylock	36.1
BLM	Wilderness Study Area - Admin / Rec / Proposed / Future Wild	Coal Canyon Wilderness Study Area	36.1
USFS	Inventoried Roadless Area	Silver King	36.1
BLM	Wilderness Study Area - Admin / Rec / Proposed / Future Wild	Sand Hollow Wilderness Study Area	36.0
USFS	Inventoried Roadless Area	North Lochsa Slope	36.0
USFS	Inventoried Roadless Area	Iceberg	36.0
USFS	Inventoried Roadless Area	Trout Creek	36.0
USFS	Inventoried Roadless Area	Railroad Ridge	36.0
USFS	Inventoried Roadless Area	Liberal Mountain	36.0
USFS	Inventoried Roadless Area	Highwood Baldy	36.0
USFS	Wilderness Study Area - Admin / Rec / Proposed / Future Wild	South Guadalupe Mountains	36.0
USFS	Inventoried Roadless Area	Oracle Roadless	36.0
BLM	Wilderness Study Area - Admin / Rec / Proposed / Future Wild	Stonehouse Wilderness Study Area	36.0
USFS	Inventoried Roadless Area	Hellhole	36.0
USFS	Inventoried Roadless Area	Mcdonald Peak	36.0
USFS	Inventoried Roadless Area	Maple Peak	36.0
USFS	Inventoried Roadless Area	Klopton Creek - Corral Creek Id	36.0
USFS	Inventoried Roadless Area	Devils Rock	36.0
BLM	Wilderness Study Area - Admin / Rec / Proposed / Future Wild	Tobin Range Wilderness Study Area	36.0
USFS	Inventoried Roadless Area	Calf Creek	36.0
USFS	Inventoried Roadless Area	Rainbow	36.0
USFS	Inventoried Roadless Area	Mt. Willard / Lake Estelle	36.0
USFS	Inventoried Roadless Area	Bear Wallow	36.0
USFS	Inventoried Roadless Area	253 Rare2	36.0
USFS	Inventoried Roadless Area	Mcclellan Mountain	36.0
USFS	Inventoried Roadless Area	Carson Peak	36.0
USFS	Inventoried Roadless Area	Bear Creek	36.0
USFS	Inventoried Roadless Area	Bonneville Pk	36.0
USFS	Inventoried Roadless Area	Lord Flat Somers Point	36.0
BLM	Wilderness Study Area - Admin / Rec / Proposed / Future Wild	Clan Alpine Mountains Wilderness Study Area	36.0
BLM	Wilderness Study Area - Admin / Rec / Proposed / Future Wild	West Potrillo Mountains Wilderness Study Area	36.0
USFS	Inventoried Roadless Area	Thompson Creek	35.9
USFS	Inventoried Roadless Area	Middle Mountain	35.9
USFS	Inventoried Roadless Area	Dark Divide	35.9
BLM	Wilderness Study Area - Admin / Rec / Proposed / Future Wild	Raymond Mountain Wilderness Study Area	35.9
USFS	Wilderness Study Area - Admin / Rec / Proposed / Future Wild	Mt. Naomi	35.9
USFS	Inventoried Roadless Area	Panther	35.9
USFS	Inventoried Roadless Area	Apache Kid Contiguous	35.9
USFS	Inventoried Roadless Area	North Fork	35.9
USFS	Inventoried Roadless Area	Singer Peak	35.9
USFS	Inventoried Roadless Area	Kelso Point	35.9
USFS	Inventoried Roadless Area	Grief Hill	35.9
USFS	Inventoried Roadless Area	Dismal Creek	35.9
USFS	Inventoried Roadless Area	Tusquitee Bald	35.9
BLM	Wilderness Study Area - Admin / Rec / Proposed / Future Wild	Stillwater Range Wilderness Study Area	35.9
USFS	Inventoried Roadless Area	Matchless	35.9
USFS	Inventoried Roadless Area	Dry Ridge	35.9
USFS	Inventoried Roadless Area	Swan Creek Mountain	35.9
USFS	Inventoried Roadless Area	Lookout Mountain	35.9
USFS	Inventoried Roadless Area	Price River	35.9
USFS	Inventoried Roadless Area	West Schell	35.9
BLM	Wilderness Study Area - Admin / Rec / Proposed / Future Wild	Antelope Creek Wilderness Study Area	35.9
USFS	Inventoried Roadless Area	Table Cliffs - Henderson Canyon	35.9
BLM	Wilderness Study Area - Admin / Rec / Proposed / Future Wild	Red Cloud Peak Wilderness Study Area	35.8
USFS	Inventoried Roadless Area	Battlement Mesa	35.8
USFS	Inventoried Roadless Area	Malduce Buckhorn	35.8
USFS	Inventoried Roadless Area	Ward Mountain	35.8
USFS	Inventoried Roadless Area	Dairy Fork	35.8
USFS	Inventoried Roadless Area	Crane Mountain	35.8
BLM	Wilderness Study Area - Admin / Rec / Proposed / Future Wild	Antelope Wilderness Study Area	35.8
USFS	Inventoried Roadless Area	Big Baldy	35.8
USFS	Inventoried Roadless Area	Raggeds	35.8
USFS	Inventoried Roadless Area	Hermosa	35.8
USFS	Inventoried Roadless Area	North Dobbins	35.8
USFS	Inventoried Roadless Area	Hazelton Peaks	35.8
BLM	Wilderness Study Area - Admin / Rec / Proposed / Future Wild	Camp Creek Wilderness Study Area	35.8
USFS	Inventoried Roadless Area	Moose Mountain	35.8
USFS	Inventoried Roadless Area	Morrison Creek	35.8
USFS	Inventoried Roadless Area	Hammond Creek	35.8
USFS	Inventoried Roadless Area	Deadhorse	35.8
USFS	Inventoried Roadless Area	13903 Lemhi Range	35.8
USFS	Inventoried Roadless Area	Padre Canyon	35.8
BLM	Wilderness Study Area - Admin / Rec / Proposed / Future Wild	South Reveille Wilderness Study Area	35.8
BLM	Wilderness Study Area - Admin / Rec / Proposed / Future Wild	Deep Creek Mountains Wilderness Study Area	35.8
USFS	Inventoried Roadless Area	Cherry Creek	35.8
USFS	Inventoried Roadless Area	Breadwinner	35.8
USFS	Inventoried Roadless Area	Wilson Creek	35.8
USFS	Inventoried Roadless Area	Crystal Mountain	35.8
USFS	Inventoried Roadless Area	Dinkey Lakes	35.8
USFS	Inventoried Roadless Area	Ryan Hill	35.7
USFS	Inventoried Roadless Area	West Girard	35.7
BLM	Wilderness Study Area - Admin / Rec / Proposed / Future Wild	Wah Wah Mountains Wilderness Study Area	35.7
USFS	Inventoried Roadless Area	Pattison	35.7
USFS	Inventoried Roadless Area	Jake Hollow	35.7
USFS	Inventoried Roadless Area	Dobie Flat	35.7
USFS	Inventoried Roadless Area	Wenatchee Creek	35.7
USFS	Inventoried Roadless Area	Quigg	35.7
USFS	Inventoried Roadless Area	Stony Meadows	35.7
USFS	Inventoried Roadless Area	Elk Mountains - Collegiate	35.7
USFS	Inventoried Roadless Area	Fox Creek	35.7
USFS	Inventoried Roadless Area	Flint Mill Gap	35.7
USFS	Inventoried Roadless Area	Nugent Park - Hams Fork Ridge	35.7
USFS	Inventoried Roadless Area	Bullion - Delano	35.7
BLM	Wilderness Study Area - Admin / Rec / Proposed / Future Wild	Jordan Craters Wilderness Study Area	35.7
USFS	Inventoried Roadless Area	Salt Creek	35.7
USFS	Inventoried Roadless Area	Mcgregor - Thompson	35.7
BLM	Wilderness Study Area - Admin / Rec / Proposed / Future Wild	Sewemup Mesa Wilderness Study Area	35.7
USFS	Inventoried Roadless Area	Never Summer	35.7
USFS	Inventoried Roadless Area	East Divide / Four Mile Park	35.7
USFS	Inventoried Roadless Area	Brushy Mountain	35.7
USFS	Inventoried Roadless Area	Cloud Peak Contiguous	35.7
USFS	Inventoried Roadless Area	Pilgrim Creek	35.7
USFS	Inventoried Roadless Area	Barker Valley	35.7
BLM	Wilderness Study Area - Admin / Rec / Proposed / Future Wild	Park Range Wilderness Study Area	35.7
USFS	Inventoried Roadless Area	Danskin	35.6
USFS	Inventoried Roadless Area	Turkey Creek	35.6
USFS	Inventoried Roadless Area	Horse Mountain - Mans Peak	35.6
USFS	Inventoried Roadless Area	418028	35.6
USFS	Inventoried Roadless Area	Bard Creek	35.6
USFS	Inventoried Roadless Area	0401015	35.6
USFS	Inventoried Roadless Area	Crystal Creek	35.6
USFS	Inventoried Roadless Area	Camas Creek	35.6
USFS	Inventoried Roadless Area	Telephone Draw	35.6
USFS	Inventoried Roadless Area	Mahogany Ridge	35.6
USFS	Inventoried Roadless Area	Shay Mountain	35.6
USFS	Inventoried Roadless Area	Granite Mountain	35.6
USFS	Inventoried Roadless Area	Drift Creek	35.6
USFS	Inventoried Roadless Area	Gannett Spr	35.6
USFS	Inventoried Roadless Area	Siskiyou	35.6
USFS	Inventoried Roadless Area	Lava Beds	35.6
USFS	Inventoried Roadless Area	06-027 Red Hill	35.6
USFS	Inventoried Roadless Area	Little Snake	35.6
BLM	Wilderness Study Area - Admin / Rec / Proposed / Future Wild	Blue Eagle Wilderness Study Area	35.5
USFS	Inventoried Roadless Area	Lake Fork	35.5
USFS	Wilderness Study Area - Admin / Rec / Proposed / Future Wild	Cabinet Face West #670	35.5
USFS	Inventoried Roadless Area	Flint Range / Dolus Lakes	35.5
USFS	Inventoried Roadless Area	Upper Skokomish	35.5
USFS	Inventoried Roadless Area	Black Mountain	35.5
USFS	Inventoried Roadless Area	Kelly Ridge	35.5
USFS	Inventoried Roadless Area	418031	35.5
USFS	Inventoried Roadless Area	Tiffany	35.5
USFS	Inventoried Roadless Area	Pearl Peak	35.5
USFS	Inventoried Roadless Area	West Yuba	35.5
USFS	Inventoried Roadless Area	Cottonwood Creek	35.5
BLM	Wilderness Study Area - Admin / Rec / Proposed / Future Wild	Rawhide Mountain Wilderness Study Area	35.5
BLM	Wilderness Study Area - Admin / Rec / Proposed / Future Wild	Ferris Mountain Wilderness Study Area	35.5
USFS	Inventoried Roadless Area	Toponce	35.5
USFS	Inventoried Roadless Area	Diamond Peak	35.5
BLM	Wilderness Study Area - Designated	Kingston Range Wilderness Study Area	35.5
USFS	Inventoried Roadless Area	Metolius Breaks	35.5
USFS	Inventoried Roadless Area	Sawmill Creek	35.5
USFS	Inventoried Roadless Area	Chipeta	35.5
BLM	Wilderness Study Area - Admin / Rec / Proposed / Future Wild	Bridge Creek Wilderness Study Area	35.5
USFS	Inventoried Roadless Area	Clear Creek	35.5
USFS	Wilderness Study Area - Admin / Rec / Proposed / Future Wild	Pioneer Mountains	35.5
USFS	Inventoried Roadless Area	Grassy Top	35.4
USFS	Inventoried Roadless Area	Bushy Creek	35.4
USFS	Inventoried Roadless Area	Pennock Mountain	35.4
BLM	Wilderness Study Area - Admin / Rec / Proposed / Future Wild	Fox Range Wilderness Study Area	35.4
USFS	Inventoried Roadless Area	0401005	35.4
USFS	Inventoried Roadless Area	Weir - Post Office Creek	35.4
USFS	Inventoried Roadless Area	418016	35.4
USFS	Inventoried Roadless Area	North Lone Pine	35.4
USFS	Inventoried Roadless Area	250 Rare2	35.4
USFS	Inventoried Roadless Area	Laurel Fork	35.4
USFS	Inventoried Roadless Area	Grouse Lakes	35.4
USFS	Inventoried Roadless Area	Tollgate - Sheep	35.4
USFS	Inventoried Roadless Area	Bald Mountain	35.4
USFS	Inventoried Roadless Area	Sam's Canyon	35.4
USFS	Inventoried Roadless Area	Antelope	35.3
USFS	Inventoried Roadless Area	1	35.3
BLM	Wilderness Study Area - Admin / Rec / Proposed / Future Wild	Turtle Canyon Wilderness Study Area	35.3
USFS	Inventoried Roadless Area	Rincon	35.3
USFS	Inventoried Roadless Area	Lone Butte	35.3
USFS	Wilderness Study Area - Admin / Rec / Proposed / Future Wild	Gila Wilderness Study Area	35.3
USFS	Inventoried Roadless Area	Anaconda Hill	35.3
BLM	Wilderness Study Area - Admin / Rec / Proposed / Future Wild	West Cold Springs Wilderness Study Area	35.3
USFS	Inventoried Roadless Area	Red Mountain	35.3
USFS	Inventoried Roadless Area	Little Walker Mountain	35.3
USFS	Inventoried Roadless Area	Petty Mountain	35.3
USFS	Inventoried Roadless Area	Canyon Creek	35.3
USFS	Inventoried Roadless Area	Cathedral Rocks	35.3
USFS	Inventoried Roadless Area	Devil's Gate	35.3
USFS	Inventoried Roadless Area	Pyramid Peak	35.3
BLM	Wilderness Study Area - Admin / Rec / Proposed / Future Wild	Abert Rim Wilderness Study Area	35.3
USFS	Inventoried Roadless Area	Little Sheep Mountain	35.3
USFS	Inventoried Roadless Area	Tushar Mountain	35.3
BLM	Wilderness Study Area - Admin / Rec / Proposed / Future Wild	Antelope Range Wilderness Study Area	35.3
USFS	Inventoried Roadless Area	Mt. Heinen	35.3
BLM	Wilderness Study Area - Admin / Rec / Proposed / Future Wild	Mount Limbo Wilderness Study Area	35.3
USFS	Inventoried Roadless Area	Duncan Canyon	35.3
USFS	Inventoried Roadless Area	Stansbury Mountains	35.3
USFS	Inventoried Roadless Area	Adams Peak	35.3
USFS	Inventoried Roadless Area	Marysville	35.3
BLM	Wilderness Study Area - Admin / Rec / Proposed / Future Wild	Carrizozo Lava Flow Wilderness Study Area	35.3
USFS	Inventoried Roadless Area	Lpoor Canyon	35.3
USFS	Wilderness Study Area - Admin / Rec / Proposed / Future Wild	Bear - Marshall - Scapegoat - Swan	35.3
USFS	Inventoried Roadless Area	Mosquito Fly	35.2
USFS	Inventoried Roadless Area	Cabin Creek Wildlife Management Area Ocd	35.2
USFS	Inventoried Roadless Area	Asotin Creek	35.2
USFS	Inventoried Roadless Area	South Quinault	35.2
BLM	Wilderness Study Area - Admin / Rec / Proposed / Future Wild	French Spring-Happy Canyon Wilderness Study Area	35.2
USFS	Inventoried Roadless Area	Pine Mtn.	35.2
USFS	Inventoried Roadless Area	Ute Pass	35.2
USFS	Inventoried Roadless Area	Last	35.2
USFS	Inventoried Roadless Area	Chinquapin	35.2
BLM	Wilderness Study Area - Admin / Rec / Proposed / Future Wild	Symmes Creek Wilderness Study Area	35.2
USFS	Inventoried Roadless Area	Dry Cabin	35.2
USFS	Inventoried Roadless Area	La Brea	35.2
USFS	Inventoried Roadless Area	Mt. Jefferson	35.2
USFS	Inventoried Roadless Area	Cottontail Pt. / Pilot Peak	35.2
BLM	Wilderness Study Area - Admin / Rec / Proposed / Future Wild	Powderhorn Wilderness Study Area	35.2
USFS	Inventoried Roadless Area	Boundary Peak	35.2
USFS	Inventoried Roadless Area	Toiyabe Range	35.2
USFS	Wilderness Study Area - Admin / Rec / Proposed / Future Wild	White Cloud - Boulder	35.2
USFS	Inventoried Roadless Area	Cayuse Mountain	35.1
USFS	Inventoried Roadless Area	Tabeguache	35.1
BLM	Wilderness Study Area - Admin / Rec / Proposed / Future Wild	Sutton Mountain Wilderness Study Area	35.1
USFS	Inventoried Roadless Area	Elk Ridge	35.1
USFS	Inventoried Roadless Area	Mt. Washington	35.1
USFS	Inventoried Roadless Area	Nipple Butte	35.1
USFS	Inventoried Roadless Area	418006	35.1
USFS	Inventoried Roadless Area	North Mountain	35.1
BLM	Wilderness Study Area - Admin / Rec / Proposed / Future Wild	Fish Creek Canyon Wilderness Study Area	35.1
BLM	Wilderness Study Area - Admin / Rec / Proposed / Future Wild	Mount Riley Wilderness Study Area	35.1
USFS	Inventoried Roadless Area	Catfish Lake North	35.1
USFS	Inventoried Roadless Area	Mogotsu	35.1
USFS	Wilderness Study Area - Admin / Rec / Proposed / Future Wild	Big Log	35.1
USFS	Inventoried Roadless Area	North Schell	35.1
USFS	Inventoried Roadless Area	James Peak	35.1
USFS	Inventoried Roadless Area	Bunker Hill	35.1
USFS	Inventoried Roadless Area	South Sierra	35.1
BLM	Wilderness Study Area - Admin / Rec / Proposed / Future Wild	Continental Divide Wilderness Study Area	35.1
USFS	Inventoried Roadless Area	Middleman Mountain / Hedges Mountain	35.1
USFS	Inventoried Roadless Area	Indian Creek	35.1
USFS	Inventoried Roadless Area	Mt. Harrison	35.0
USFS	Inventoried Roadless Area	Meade Pk	35.0
USFS	Inventoried Roadless Area	Myrtle Silvies	35.0
USFS	Inventoried Roadless Area	418043	35.0
USFS	Inventoried Roadless Area	Big Buck / Kitty / Ruby	35.0
USFS	Inventoried Roadless Area	Tumacacori	35.0
USFS	Inventoried Roadless Area	Russian	35.0
USFS	Inventoried Roadless Area	Snow Mountain	35.0
USFS	Inventoried Roadless Area	North Absaroka	35.0
BLM	Wilderness Study Area - Admin / Rec / Proposed / Future Wild	Aldrich Mountain Wilderness Study Area	35.0
BLM	Wilderness Study Area - Admin / Rec / Proposed / Future Wild	North Fork Wilderness Study Area	35.0
USFS	Inventoried Roadless Area	Entiat	35.0
USFS	Inventoried Roadless Area	Sapphire	35.0
USFS	Inventoried Roadless Area	South Shoshone Peak	35.0
USFS	Wilderness Study Area - Admin / Rec / Proposed / Future Wild	Hoodoo	35.0
BLM	Wilderness Study Area - Admin / Rec / Proposed / Future Wild	Timbered Crater Wilderness Study Area	35.0
BLM	Wilderness Study Area - Admin / Rec / Proposed / Future Wild	Job Peak Wilderness Study Area	35.0
USFS	Inventoried Roadless Area	Poker Peak	35.0
USFS	Inventoried Roadless Area	Brock Spring	35.0
USFS	Inventoried Roadless Area	House Mtn.	35.0
USFS	Inventoried Roadless Area	Grayback Ridge	34.9
USFS	Inventoried Roadless Area	Hungry Mountain	34.9
USFS	Inventoried Roadless Area	Fales	34.9
USFS	Inventoried Roadless Area	Chimney Rock	34.9
USFS	Inventoried Roadless Area	Box Canyon	34.9
USFS	Inventoried Roadless Area	Arnold Mesa	34.9
USFS	Inventoried Roadless Area	Casto Bluff	34.9
USFS	Inventoried Roadless Area	Rapid River	34.9
USFS	Inventoried Roadless Area	13944 Goat Mountain	34.9
BLM	Wilderness Study Area - Admin / Rec / Proposed / Future Wild	Buffalo Hump Wilderness Study Area	34.9
BLM	Wilderness Study Area - Admin / Rec / Proposed / Future Wild	Skull Creek Wilderness Study Area	34.9
USFS	Inventoried Roadless Area	Paiute	34.9
USFS	Inventoried Roadless Area	Slate Mtn.	34.9
USFS	Inventoried Roadless Area	0401002	34.9
USFS	Inventoried Roadless Area	Aspen Mountain	34.9
USFS	Inventoried Roadless Area	Pyramid	34.9
USFS	Inventoried Roadless Area	Price Mountain	34.9
USFS	Inventoried Roadless Area	Huston Park Addition	34.8
BLM	Wilderness Study Area - Admin / Rec / Proposed / Future Wild	Lower John Day Wilderness Study Area	34.8
USFS	Wilderness Study Area - Admin / Rec / Proposed / Future Wild	Shoal Creek Wilderness Study Area	34.8
USFS	Inventoried Roadless Area	Black Butte	34.8
USFS	Inventoried Roadless Area	East Cathedral Peak	34.8
BLM	Wilderness Study Area - Admin / Rec / Proposed / Future Wild	Lake Mountain Wilderness Study Area	34.8
USFS	Inventoried Roadless Area	East Animas	34.8
USFS	Inventoried Roadless Area	West Slope Winds	34.8
USFS	Inventoried Roadless Area	Trout Mountain / Elk Mountain	34.8
USFS	Inventoried Roadless Area	Government Mountain #673	34.8
USFS	Inventoried Roadless Area	Chico	34.8
USFS	Inventoried Roadless Area	White Sage	34.8
BLM	Wilderness Study Area - Admin / Rec / Proposed / Future Wild	Hoodoo Mountain Wilderness Study Area	34.8
USFS	Inventoried Roadless Area	Tibadore	34.8
USFS	Inventoried Roadless Area	Sugar Mountain	34.8
USFS	Inventoried Roadless Area	Snowcrest Mountain	34.8
USFS	Inventoried Roadless Area	Deer Creek	34.8
USFS	Inventoried Roadless Area	Grey Rock	34.8
USFS	Inventoried Roadless Area	Lone Cliff	34.8
USFS	Inventoried Roadless Area	White Rock Mtn	34.7
USFS	Inventoried Roadless Area	Cochetopa Hill	34.7
USFS	Inventoried Roadless Area	French Creek	34.7
USFS	Inventoried Roadless Area	Winchester	34.7
USFS	Inventoried Roadless Area	Mitchell Peak	34.7
USFS	Inventoried Roadless Area	418032	34.7
USFS	Inventoried Roadless Area	Roberts #691	34.7
USFS	Inventoried Roadless Area	West Elk	34.7
USFS	Inventoried Roadless Area	Dark Valley	34.7
BLM	Wilderness Study Area - Admin / Rec / Proposed / Future Wild	Cow Creek Wilderness Study Area	34.7
USFS	Inventoried Roadless Area	Florida River	34.7
USFS	Inventoried Roadless Area	Little Creek	34.7
USFS	Inventoried Roadless Area	Cataract	34.7
USFS	Inventoried Roadless Area	Hoodoo	34.6
USFS	Inventoried Roadless Area	Coleman Rim	34.6
BLM	Wilderness Study Area - Admin / Rec / Proposed / Future Wild	Fiddler Butte Wilderness Study Area	34.6
USFS	Inventoried Roadless Area	Devils Gulch	34.6
USFS	Inventoried Roadless Area	Gauley Mountain	34.6
USFS	Inventoried Roadless Area	Boston Peak	34.6
USFS	Inventoried Roadless Area	Jupiter Ridge	34.6
USFS	Inventoried Roadless Area	Gospel Hump	34.6
USFS	Inventoried Roadless Area	Moses	34.6
USFS	Inventoried Roadless Area	Middle Fork Judith Wsa	34.6
USFS	Inventoried Roadless Area	13518 Duck Peak	34.6
USFS	Inventoried Roadless Area	Rock Creek	34.6
USFS	Inventoried Roadless Area	Scott Mesa	34.6
USFS	Inventoried Roadless Area	Buttercup Mountain	34.6
USFS	Inventoried Roadless Area	Rough Creek	34.6
USFS	Inventoried Roadless Area	Labonte Canyon	34.6
USFS	Inventoried Roadless Area	Big Canyon Id	34.5
USFS	Inventoried Roadless Area	Castle Mountains	34.5
USFS	Inventoried Roadless Area	Walla Walla River	34.5
USFS	Inventoried Roadless Area	Caribou City	34.5
USFS	Inventoried Roadless Area	Lakes	34.5
USFS	Inventoried Roadless Area	Freezeout Mountain	34.5
USFS	Inventoried Roadless Area	Langdon	34.5
USFS	Inventoried Roadless Area	Flattop Mountain	34.5
USFS	Inventoried Roadless Area	Mckenzie Canyon	34.5
USFS	Inventoried Roadless Area	Sheep Mountain	34.5
USFS	Inventoried Roadless Area	Johnson Creek	34.5
USFS	Inventoried Roadless Area	Hoover	34.5
BLM	Wilderness Study Area - Admin / Rec / Proposed / Future Wild	Devils Canyon Wilderness Study Area	34.4
USFS	Inventoried Roadless Area	Storm Peak	34.4
USFS	Inventoried Roadless Area	Franc's Peak	34.4
USFS	Inventoried Roadless Area	Caton Lake	34.4
USFS	Inventoried Roadless Area	Fish Canyon	34.4
USFS	Inventoried Roadless Area	Tule	34.4
USFS	Inventoried Roadless Area	Hackberry	34.4
BLM	Wilderness Study Area - Admin / Rec / Proposed / Future Wild	Poodle Mountains Wilderness Study Area	34.4
USFS	Inventoried Roadless Area	Buttermilk	34.4
USFS	Inventoried Roadless Area	Tash Peak	34.4
USFS	Inventoried Roadless Area	Lochsa Face	34.4
USFS	Inventoried Roadless Area	Kannah Creek	34.4
BLM	Wilderness Study Area - Admin / Rec / Proposed / Future Wild	Horseshoe Canyon (South) Wilderness Study Area	34.4
USFS	Inventoried Roadless Area	Crazy Mountain	34.4
USFS	Inventoried Roadless Area	Smokey Mountains	34.4
USFS	Inventoried Roadless Area	Snake	34.4
USFS	Inventoried Roadless Area	252 Rare2	34.4
USFS	Inventoried Roadless Area	Selkirks	34.4
USFS	Inventoried Roadless Area	Peloncillo	34.4
USFS	Inventoried Roadless Area	Dardanelles	34.4
USFS	Inventoried Roadless Area	Balsam Cone	34.4
USFS	Inventoried Roadless Area	13902 Taylor Mountain	34.3
USFS	Inventoried Roadless Area	West Slope Tetons	34.3
USFS	Inventoried Roadless Area	Deep Creek	34.3
USFS	Inventoried Roadless Area	White Pine Mtn.	34.3
USFS	Inventoried Roadless Area	Lincoln Gulch	34.3
USFS	Inventoried Roadless Area	Mazatzal	34.3
USFS	Wilderness Study Area - Admin / Rec / Proposed / Future Wild	Palisades	34.3
USFS	Inventoried Roadless Area	Masket Peak	34.3
BLM	Wilderness Study Area - Admin / Rec / Proposed / Future Wild	Diamond Breaks Wilderness Study Area	34.3
USFS	Inventoried Roadless Area	Beaver Castle	34.3
USFS	Inventoried Roadless Area	Buckhorn Ridge	34.3
USFS	Inventoried Roadless Area	Graham Coal	34.3
USFS	Inventoried Roadless Area	Andrews Mtn.	34.3
USFS	Inventoried Roadless Area	Line Creek Plateau	34.3
USFS	Inventoried Roadless Area	Myrtle Lake	34.3
BLM	Wilderness Study Area - Admin / Rec / Proposed / Future Wild	Seven Blackfoot Wilderness Study Area	34.3
USFS	Inventoried Roadless Area	Mono	34.3
BLM	Wilderness Study Area - Admin / Rec / Proposed / Future Wild	Owyhee Canyon Wilderness Study Area	34.3
USFS	Inventoried Roadless Area	Pinaleno	34.3
USFS	Inventoried Roadless Area	Dixie Summit - Nut Hill	34.2
USFS	Inventoried Roadless Area	Blue Slide	34.2
USFS	Inventoried Roadless Area	Mt. Jefferson	34.2
USFS	Inventoried Roadless Area	Patrick Butte	34.2
USFS	Inventoried Roadless Area	Station Creek	34.2
USFS	Inventoried Roadless Area	Last Chance Canyon	34.2
USFS	Inventoried Roadless Area	North Faulkner	34.2
BLM	Wilderness Study Area - Admin / Rec / Proposed / Future Wild	Mesita Blanca Wilderness Study Area	34.2
USFS	Inventoried Roadless Area	Kangaroo	34.2
USFS	Inventoried Roadless Area	Mamm Peak	34.2
USFS	Inventoried Roadless Area	5 Rare2	34.2
USFS	Inventoried Roadless Area	Ogden Mountain	34.2
USFS	Inventoried Roadless Area	Ute Creek	34.2
USFS	Inventoried Roadless Area	Flagstaff Mountain #690	34.2
USFS	Inventoried Roadless Area	272 Rare2	34.2
USFS	Inventoried Roadless Area	Mayfield	34.2
USFS	Inventoried Roadless Area	Big Rocks	34.1
USFS	Inventoried Roadless Area	06-915 Hanson Lakes	34.1
USFS	Inventoried Roadless Area	Huckleberry	34.1
USFS	Inventoried Roadless Area	Snowshoe Mountain	34.1
USFS	Inventoried Roadless Area	Sespe - Frazier	34.1
USFS	Inventoried Roadless Area	White Mountain	34.1
USFS	Inventoried Roadless Area	358 Rare2	34.1
USFS	Inventoried Roadless Area	Manastash	34.1
USFS	Inventoried Roadless Area	Magpie	34.1
USFS	Inventoried Roadless Area	Mahogany Butte	34.1
BLM	Wilderness Study Area - Admin / Rec / Proposed / Future Wild	McIntyre Hills Wilderness Study Area	34.1
USFS	Inventoried Roadless Area	Nevada Mountain	34.1
USFS	Wilderness Study Area - Admin / Rec / Proposed / Future Wild	Hanson Lakes	34.1
BLM	Wilderness Study Area - Admin / Rec / Proposed / Future Wild	Bull Canyon Wilderness Study Area	34.1
BLM	Wilderness Study Area - Admin / Rec / Proposed / Future Wild	Cheese Box Canyon Wilderness Study Area	34.1
BLM	Wilderness Study Area - Admin / Rec / Proposed / Future Wild	Mancos Mesa Wilderness Study Area	34.0
USFS	Inventoried Roadless Area	Georges Canyon	34.0
USFS	Inventoried Roadless Area	Blacktail	34.0
BLM	Wilderness Study Area - Admin / Rec / Proposed / Future Wild	Lower Grape Creek Wilderness Study Area	34.0
USFS	Inventoried Roadless Area	Glacier Peak	34.0
BLM	Wilderness Study Area - Admin / Rec / Proposed / Future Wild	Alkali Creek Wilderness Study Area	34.0
USFS	Inventoried Roadless Area	Mallard	34.0
USFS	Inventoried Roadless Area	Waldo	34.0
USFS	Inventoried Roadless Area	Troublesome	34.0
USFS	Inventoried Roadless Area	Three Sisters	34.0
USFS	Inventoried Roadless Area	Marysvale Peak	34.0
USFS	Inventoried Roadless Area	Long X Divide	33.9
USFS	Inventoried Roadless Area	266 Rare2	33.9
USFS	Inventoried Roadless Area	Sweetwater	33.9
USFS	Inventoried Roadless Area	Barren Creek #183	33.9
USFS	Inventoried Roadless Area	Sky Lakes	33.9
USFS	Inventoried Roadless Area	Elkhorn	33.9
USFS	Inventoried Roadless Area	Crazy Mountains	33.9
USFS	Inventoried Roadless Area	East Meadow Creek	33.9
USFS	Inventoried Roadless Area	Roderick #684	33.9
USFS	Inventoried Roadless Area	Seneca Creek	33.9
BLM	Wilderness Study Area - Admin / Rec / Proposed / Future Wild	Steep Creek Wilderness Study Area	33.9
USFS	Inventoried Roadless Area	Sloan Peak	33.9
USFS	Inventoried Roadless Area	Boulder	33.9
USFS	Inventoried Roadless Area	Right Hand Fork Logan	33.8
USFS	Inventoried Roadless Area	418027	33.8
USFS	Inventoried Roadless Area	Cottonwood	33.8
USFS	Inventoried Roadless Area	Burdette	33.8
USFS	Inventoried Roadless Area	Broad Run	33.8
USFS	Inventoried Roadless Area	0401004	33.8
USFS	Inventoried Roadless Area	Wild Horse Mtn.	33.8
USFS	Inventoried Roadless Area	Jackson Creek	33.8
USFS	Inventoried Roadless Area	Middle Fork Judith	33.8
USFS	Inventoried Roadless Area	Soldier	33.8
USFS	Inventoried Roadless Area	Marshall Peak	33.8
USFS	Inventoried Roadless Area	Red Mtn.	33.8
USFS	Inventoried Roadless Area	Woodpecker	33.8
USFS	Inventoried Roadless Area	Woolstaff	33.8
USFS	Inventoried Roadless Area	Whetstone	33.8
USFS	Inventoried Roadless Area	Temple Peak	33.7
USFS	Inventoried Roadless Area	Tumwater	33.7
USFS	Inventoried Roadless Area	Upper Priest	33.7
BLM	Wilderness Study Area - Admin / Rec / Proposed / Future Wild	Upper Grape Creek Wilderness Study Area	33.7
USFS	Inventoried Roadless Area	Mad Creek	33.7
USFS	Inventoried Roadless Area	Twin Sisters	33.7
USFS	Inventoried Roadless Area	Cuyama	33.7
BLM	Wilderness Study Area - Admin / Rec / Proposed / Future Wild	Rockwell Wilderness Study Area	33.7
BLM	Wilderness Study Area - Admin / Rec / Proposed / Future Wild	Gold Creek Wilderness Study Area	33.7
USFS	Inventoried Roadless Area	Saddle Mountain #168	33.7
USFS	Inventoried Roadless Area	Collar / Bennett - Cottonwood	33.7
USFS	Inventoried Roadless Area	Dunoir Special Management Unit	33.7
BLM	Wilderness Study Area - Admin / Rec / Proposed / Future Wild	The Palisade Wilderness Study Area	33.7
USFS	Inventoried Roadless Area	Ship Mountain	33.7
BLM	Wilderness Study Area - Admin / Rec / Proposed / Future Wild	Robledo Mountains Wilderness Study Area	33.7
USFS	Inventoried Roadless Area	South San Juan	33.7
BLM	Wilderness Study Area - Admin / Rec / Proposed / Future Wild	Clarks Butte Wilderness Study Area	33.7
USFS	Inventoried Roadless Area	Spring Creek	33.6
BLM	Wilderness Study Area - Admin / Rec / Proposed / Future Wild	Pryor Mountain Wilderness Study Area	33.6
BLM	Wilderness Study Area - Admin / Rec / Proposed / Future Wild	Parunuweap Canyon Wilderness Study Area	33.6
USFS	Inventoried Roadless Area	Blackhawk Mountain	33.6
BLM	Wilderness Study Area - Admin / Rec / Proposed / Future Wild	Mill Creek Canyon Wilderness Study Area	33.5
USFS	Inventoried Roadless Area	Warm Springs	33.5
USFS	Inventoried Roadless Area	Piedra	33.5
USFS	Inventoried Roadless Area	Joseph Canyon	33.5
BLM	Wilderness Study Area - Admin / Rec / Proposed / Future Wild	Cedar Mountain Wilderness Study Area	33.5
USFS	Inventoried Roadless Area	Fox Mountain	33.5
USFS	Inventoried Roadless Area	Salmon - Huckleberry	33.5
USFS	Inventoried Roadless Area	418011	33.5
USFS	Inventoried Roadless Area	Allan Mountain (01946)	33.5
BLM	Wilderness Study Area - Admin / Rec / Proposed / Future Wild	Petaca Pinta Wilderness Study Area	33.5
USFS	Inventoried Roadless Area	Spanish Peak	33.5
USFS	Inventoried Roadless Area	Hell Hole	33.5
USFS	Inventoried Roadless Area	Electric Mountain	33.5
USFS	Inventoried Roadless Area	Deadwood	33.5
USFS	Wilderness Study Area - Admin / Rec / Proposed / Future Wild	Ten Mile	33.5
USFS	Inventoried Roadless Area	Bend Watershed	33.5
USFS	Inventoried Roadless Area	Blue Lake	33.5
USFS	Inventoried Roadless Area	Antimony	33.5
BLM	Wilderness Study Area - Admin / Rec / Proposed / Future Wild	Hidden Pasture Creek Wilderness Study Area	33.5
USFS	Inventoried Roadless Area	Spread Creek - Gros Ventre River	33.5
USFS	Inventoried Roadless Area	Williams Creek	33.5
USFS	Inventoried Roadless Area	White Cloud - Boulder	33.5
USFS	Inventoried Roadless Area	Little Alleghany	33.5
USFS	Inventoried Roadless Area	Gros Ventre Mountains	33.5
USFS	Inventoried Roadless Area	Fishtail Saddleback	33.4
USFS	Inventoried Roadless Area	Quilcene	33.4
USFS	Inventoried Roadless Area	Roubideau	33.4
USFS	Inventoried Roadless Area	Stony Mountain	33.4
USFS	Inventoried Roadless Area	Nuck Woodward	33.4
USFS	Inventoried Roadless Area	Dry Lakes	33.4
USFS	Inventoried Roadless Area	Reeves Creek	33.4
USFS	Inventoried Roadless Area	13942 Anderson Mountain	33.4
USFS	Inventoried Roadless Area	West Meadow Creek	33.4
USFS	Inventoried Roadless Area	Dog Valley	33.4
USFS	Inventoried Roadless Area	Mt. Peale	33.3
USFS	Inventoried Roadless Area	Profanity	33.3
USFS	Inventoried Roadless Area	North Fork American River	33.3
BLM	Wilderness Study Area - Admin / Rec / Proposed / Future Wild	Road Canyon Wilderness Study Area	33.3
USFS	Inventoried Roadless Area	Norse Peak	33.3
USFS	Inventoried Roadless Area	Ishi	33.3
USFS	Inventoried Roadless Area	Priest Mountain	33.3
USFS	Inventoried Roadless Area	Bear - Marshall - Scapegoat - Swan	33.3
USFS	Inventoried Roadless Area	13943 West Big Hole	33.3
USFS	Inventoried Roadless Area	0401007	33.3
USFS	Inventoried Roadless Area	Williams Fork	33.3
USFS	Inventoried Roadless Area	Horse Valley	33.3
USFS	Inventoried Roadless Area	Sugarloaf	33.2
USFS	Inventoried Roadless Area	Dry Creek	33.2
USFS	Inventoried Roadless Area	Cube Iron - Silcox	33.2
USFS	Wilderness Study Area - Admin / Rec / Proposed / Future Wild	Secesh	33.2
BLM	Wilderness Study Area - Admin / Rec / Proposed / Future Wild	Red Creek Badlands Wilderness Study Area	33.2
USFS	Inventoried Roadless Area	Chelan	33.2
USFS	Inventoried Roadless Area	Scotchman Peaks	33.2
USFS	Inventoried Roadless Area	Dexter Canyon	33.2
USFS	Inventoried Roadless Area	Twin Buttes	33.2
USFS	Inventoried Roadless Area	Atchinson	33.2
USFS	Wilderness Study Area - Admin / Rec / Proposed / Future Wild	Bmss Ra 1485	33.2
USFS	Inventoried Roadless Area	Phillips Ridge	33.1
USFS	Inventoried Roadless Area	Glass Mountain	33.1
USFS	Inventoried Roadless Area	Backbone	33.1
BLM	Wilderness Study Area - Admin / Rec / Proposed / Future Wild	Burbank Canyons Wilderness Study Area	33.1
USFS	Inventoried Roadless Area	Graham Park	33.1
USFS	Inventoried Roadless Area	270 Rare2	33.1
USFS	Inventoried Roadless Area	Secesh	33.1
USFS	Wilderness Study Area - Admin / Rec / Proposed / Future Wild	East Pioneer	33.1
USFS	Inventoried Roadless Area	Gila Box	33.1
USFS	Inventoried Roadless Area	Hanson Lakes	33.1
BLM	Wilderness Study Area - Admin / Rec / Proposed / Future Wild	Sand Mountain Wilderness Study Area	33.1
BLM	Wilderness Study Area - Admin / Rec / Proposed / Future Wild	The Blues Wilderness Study Area	33.0
USFS	Inventoried Roadless Area	Diable	33.0
USFS	Inventoried Roadless Area	High Uintas	33.0
USFS	Inventoried Roadless Area	Wodouglas Adj.	33.0
USFS	Inventoried Roadless Area	Mt. Etna	33.0
USFS	Inventoried Roadless Area	Boulder River	33.0
USFS	Inventoried Roadless Area	Poison Park	33.0
USFS	Inventoried Roadless Area	San Joaquin	33.0
BLM	Wilderness Study Area - Admin / Rec / Proposed / Future Wild	Muddy Creek Wilderness Study Area	33.0
USFS	Inventoried Roadless Area	13521 Long Tom	32.9
USFS	Inventoried Roadless Area	Santa Cruz	32.9
USFS	Inventoried Roadless Area	Monument Ridge	32.9
USFS	Inventoried Roadless Area	268 Rare2	32.9
USFS	Inventoried Roadless Area	Stormy Mtn.	32.9
USFS	Inventoried Roadless Area	Palisades	32.9
USFS	Wilderness Study Area - Admin / Rec / Proposed / Future Wild	Caples Creek	32.9
USFS	Inventoried Roadless Area	Sheep Mountain - Stateline	32.9
USFS	Inventoried Roadless Area	Maiden Peak	32.9
USFS	Inventoried Roadless Area	Taneum	32.9
USFS	Inventoried Roadless Area	Cub Creek	32.9
USFS	Inventoried Roadless Area	Benton Range	32.9
USFS	Inventoried Roadless Area	Hellgate Gulch	32.9
USFS	Inventoried Roadless Area	Reservoir	32.9
USFS	Inventoried Roadless Area	13520 Sheepeater	32.9
USFS	Inventoried Roadless Area	Pine Grove South	32.8
USFS	Inventoried Roadless Area	180 Rare2	32.8
USFS	Inventoried Roadless Area	Bell Lake	32.8
USFS	Inventoried Roadless Area	Never Summer Adjacent Area	32.8
USFS	Inventoried Roadless Area	Salt House	32.8
USFS	Inventoried Roadless Area	Pasayten Rim	32.8
USFS	Inventoried Roadless Area	Mt. Evans Adjacent Area	32.8
USFS	Inventoried Roadless Area	Kings River	32.8
USFS	Wilderness Study Area - Admin / Rec / Proposed / Future Wild	Electric Peak	32.8
USFS	Inventoried Roadless Area	Bonanza King	32.8
USFS	Inventoried Roadless Area	Rose	32.8
USFS	Inventoried Roadless Area	Woods Mountain	32.8
USFS	Inventoried Roadless Area	Ruby	32.8
USFS	Inventoried Roadless Area	Green Ridge	32.7
USFS	Inventoried Roadless Area	3a	32.7
USFS	Inventoried Roadless Area	Saulsbury	32.7
USFS	Inventoried Roadless Area	Madison	32.7
USFS	Wilderness Study Area - Admin / Rec / Proposed / Future Wild	North Fork Spruce - White Sand	32.7
USFS	Wilderness Study Area - Admin / Rec / Proposed / Future Wild	Hoover-West Wilderness Study Area	32.7
USFS	Inventoried Roadless Area	Cabin Creek	32.7
USFS	Inventoried Roadless Area	Pacific Creek - Blackrock Creek	32.7
USFS	Inventoried Roadless Area	Brule Lake - Eagle Mountain	32.7
BLM	Wilderness Study Area - Admin / Rec / Proposed / Future Wild	Split Rock Wilderness Study Area	32.7
BLM	Wilderness Study Area - Admin / Rec / Proposed / Future Wild	Red Butte Wilderness Study Area	32.7
USFS	Inventoried Roadless Area	Sleeping Child (x1074)	32.6
USFS	Inventoried Roadless Area	Channell	32.6
USFS	Inventoried Roadless Area	Snoozer	32.6
USFS	Wilderness Study Area - Admin / Rec / Proposed / Future Wild	Alpine Lakes Adj.	32.6
USFS	Inventoried Roadless Area	Sunset	32.6
BLM	Wilderness Study Area - Admin / Rec / Proposed / Future Wild	Simpson Park Wilderness Study Area	32.6
USFS	Inventoried Roadless Area	418017	32.6
USFS	Wilderness Study Area - Admin / Rec / Proposed / Future Wild	Pinaleno	32.6
USFS	Inventoried Roadless Area	Copleys	32.6
USFS	Inventoried Roadless Area	Springhouse Creek	32.6
USFS	Inventoried Roadless Area	Third Fork Rock Creek	32.5
USFS	Inventoried Roadless Area	Fleecer	32.5
USFS	Inventoried Roadless Area	Nick Mountain	32.5
USFS	Inventoried Roadless Area	Mt. Baker Noisy - Diobsud	32.5
BLM	Wilderness Study Area - Admin / Rec / Proposed / Future Wild	Bobcat Draw Wilderness Study Area	32.5
USFS	Inventoried Roadless Area	Pioneer Mountains	32.5
USFS	Inventoried Roadless Area	Tragedy - Elephants Back	32.5
USFS	Inventoried Roadless Area	Eagle	32.5
USFS	Inventoried Roadless Area	Hicks Mountain	32.5
BLM	Wilderness Study Area - Admin / Rec / Proposed / Future Wild	South Pequop Wilderness Study Area	32.5
USFS	Inventoried Roadless Area	Ptarmigan Hill	32.4
USFS	Inventoried Roadless Area	Thorp Mtn.	32.4
USFS	Inventoried Roadless Area	City Creek	32.4
USFS	Inventoried Roadless Area	Bristol Head	32.4
BLM	Wilderness Study Area - Admin / Rec / Proposed / Future Wild	Little Book Cliffs Wilderness Study Area	32.4
USFS	Inventoried Roadless Area	Deschutes / Steelhead Canyon	32.4
USFS	Wilderness Study Area - Admin / Rec / Proposed / Future Wild	Sneakfoot Meadows	32.4
USFS	Inventoried Roadless Area	Joe Lott	32.4
USFS	Inventoried Roadless Area	West Pioneer	32.4
USFS	Wilderness Study Area - Admin / Rec / Proposed / Future Wild	Needles	32.3
BLM	Wilderness Study Area - Admin / Rec / Proposed / Future Wild	Dirty Devil Wilderness Study Area	32.3
USFS	Inventoried Roadless Area	West Mink	32.3
USFS	Inventoried Roadless Area	Comanche Peak Adjacent Area	32.3
BLM	Wilderness Study Area - Admin / Rec / Proposed / Future Wild	Caliente Mountain Wilderness Study Area	32.3
USFS	Inventoried Roadless Area	Sanpitch	32.3
USFS	Inventoried Roadless Area	Grimes Pass	32.3
USFS	Inventoried Roadless Area	Happy Valley	32.3
USFS	Inventoried Roadless Area	13513 Sal Mountain	32.2
USFS	Inventoried Roadless Area	Mt. Emily	32.2
USFS	Inventoried Roadless Area	Damon Butte	32.2
USFS	Inventoried Roadless Area	13946 Allan Mountain	32.2
USFS	Inventoried Roadless Area	Ohara - Falls Creek	32.2
BLM	Wilderness Study Area - Admin / Rec / Proposed / Future Wild	Camel Back Wilderness Study Area	32.2
USFS	Inventoried Roadless Area	255 Rare2	32.2
USFS	Inventoried Roadless Area	Birch Creek	32.2
USFS	Inventoried Roadless Area	Dixon Mountain	32.2
USFS	Inventoried Roadless Area	North Fork Spruce - White Sand	32.1
USFS	Inventoried Roadless Area	Lewis Peak	32.1
USFS	Inventoried Roadless Area	Zulu #166	32.1
USFS	Inventoried Roadless Area	Specimen Creek	32.1
USFS	Inventoried Roadless Area	Salt River Range	32.1
USFS	Inventoried Roadless Area	Rackliff - Gedney	32.1
USFS	Inventoried Roadless Area	Hay Park	32.1
USFS	Inventoried Roadless Area	Liberty Creek	32.1
FWS	103	Desert National Wildlife Range	32.1
USFS	Inventoried Roadless Area	Wagon Tongue	32.1
USFS	Inventoried Roadless Area	Sneakfoot Meadows	32.1
USFS	Inventoried Roadless Area	Indian Peaks Adjacent Area	32.1
USFS	Inventoried Roadless Area	Katka	32.1
USFS	Inventoried Roadless Area	Mokelumne	32.1
USFS	Inventoried Roadless Area	Twin Lakes	32.1
USFS	Inventoried Roadless Area	13504 West Panther Creek	32.1
USFS	Inventoried Roadless Area	Pavant	32.0
USFS	Inventoried Roadless Area	Sulphur Creek	32.0
USFS	Inventoried Roadless Area	Alpine Lakes Adj.	32.0
USFS	Inventoried Roadless Area	Teanaway	32.0
USFS	Inventoried Roadless Area	Stoddard Mountain	32.0
USFS	Inventoried Roadless Area	Fishlake Mountain	32.0
USFS	Inventoried Roadless Area	Bull Valley	32.0
BLM	Wilderness Study Area - Admin / Rec / Proposed / Future Wild	Roberts Mountain Wilderness Study Area	32.0
USFS	Inventoried Roadless Area	13903a Goldbug Ridge	32.0
USFS	Inventoried Roadless Area	Twelve Mile Creek	32.0
BLM	Wilderness Study Area - Admin / Rec / Proposed / Future Wild	Adobe Badlands Wilderness Study Area	31.9
USFS	Wilderness Study Area - Admin / Rec / Proposed / Future Wild	Carson - Iceberg	31.9
USFS	Inventoried Roadless Area	West - South Bachelor	31.9
USFS	Inventoried Roadless Area	Mt. Johns Peak - Mt Alice	31.9
USFS	Inventoried Roadless Area	East Pioneer	31.9
BLM	Wilderness Study Area - Admin / Rec / Proposed / Future Wild	Queer Mountain Wilderness Study Area	31.9
USFS	Inventoried Roadless Area	Electric Peak	31.8
USFS	Wilderness Study Area - Admin / Rec / Proposed / Future Wild	Beartooth Proposed Wilderness	31.8
USFS	Inventoried Roadless Area	Pyramids	31.8
USFS	Inventoried Roadless Area	Northwest Peaks	31.8
USFS	Inventoried Roadless Area	Hardscrabble	31.8
USFS	Inventoried Roadless Area	13509a South Deep Creek	31.8
BLM	Wilderness Study Area - Admin / Rec / Proposed / Future Wild	Mount Hillers Wilderness Study Area	31.8
USFS	Inventoried Roadless Area	Cabinet Face East #671	31.8
USFS	Inventoried Roadless Area	Largo	31.8
USFS	Wilderness Study Area - Admin / Rec / Proposed / Future Wild	Blue Joint (mwsa) (01941)	31.8
BLM	Wilderness Study Area - Admin / Rec / Proposed / Future Wild	Culp Canyon Wilderness Study Area	31.8
USFS	Inventoried Roadless Area	Burro Canyon	31.8
USFS	Inventoried Roadless Area	Oxford Mtn.	31.8
USFS	Wilderness Study Area - Admin / Rec / Proposed / Future Wild	Cabinet Face East #671	31.7
BLM	Wilderness Study Area - Admin / Rec / Proposed / Future Wild	Henneberry Ridge Wilderness Study Area	31.7
USFS	Inventoried Roadless Area	Sheridan Pass	31.7
USFS	Inventoried Roadless Area	Red Lodge Creek Hellroaring	31.7
USFS	Inventoried Roadless Area	North Shoshone Peak	31.7
USFS	Inventoried Roadless Area	South Mountain	31.7
USFS	Inventoried Roadless Area	Horse Mesa	31.7
USFS	Inventoried Roadless Area	Taylor Creek	31.7
USFS	Inventoried Roadless Area	Gannett Hills - Spring Creek	31.7
USFS	Inventoried Roadless Area	Heather Lake	31.7
USFS	Inventoried Roadless Area	256 Rare2	31.7
BLM	Wilderness Study Area - Admin / Rec / Proposed / Future Wild	Bluebell Wilderness Study Area	31.7
USFS	Inventoried Roadless Area	145 Rare2	31.7
USFS	Inventoried Roadless Area	0401023	31.7
USFS	Inventoried Roadless Area	Mt. Um Plateau - Mt Terrill	31.7
USFS	Inventoried Roadless Area	North Pavant	31.6
BLM	Wilderness Study Area - Admin / Rec / Proposed / Future Wild	Bell/Limekiln Canyons Wilderness Study Area	31.6
USFS	Inventoried Roadless Area	Contiguous To Black & Aldo Leopold Wilderness	31.6
USFS	Inventoried Roadless Area	Long Neck Mesa / Steep Creek / Oak Creek - Steep Creek / Oak	31.6
USFS	Inventoried Roadless Area	Fifth Fork Rock Creek	31.6
USFS	Inventoried Roadless Area	Basalt Mountain	31.6
USFS	Wilderness Study Area - Admin / Rec / Proposed / Future Wild	Selway - Bitterroot (01067)	31.6
USFS	Wilderness Study Area - Admin / Rec / Proposed / Future Wild	Red Mtn.	31.6
BLM	Wilderness Study Area - Admin / Rec / Proposed / Future Wild	Eagle Peak Wilderness Study Area	31.6
USFS	Inventoried Roadless Area	Tracy Mountain	31.6
USFS	Inventoried Roadless Area	Pat O'hara	31.6
USFS	Inventoried Roadless Area	Selway - Bitterroot (01067)	31.5
USFS	Inventoried Roadless Area	Juncal	31.5
USFS	Inventoried Roadless Area	254 Rare2	31.5
USFS	Inventoried Roadless Area	Crater Mountain	31.5
USFS	Inventoried Roadless Area	Willis Canyon	31.5
USFS	Inventoried Roadless Area	13506 Jureano	31.5
BLM	Wilderness Study Area - Admin / Rec / Proposed / Future Wild	Selenite Mountains Wilderness Study Area	31.5
BLM	Wilderness Study Area - Admin / Rec / Proposed / Future Wild	Blacktail Mountains Wilderness Study Area	31.4
USFS	Inventoried Roadless Area	Vigilante	31.4
USFS	Inventoried Roadless Area	Red Shirt	31.4
USFS	Inventoried Roadless Area	North Kalmiopsis	31.4
USFS	Inventoried Roadless Area	Granulated Mountain	31.4
USFS	Inventoried Roadless Area	Wildhorse	31.4
USFS	Inventoried Roadless Area	Teepee - Spring Creek	31.4
USFS	Inventoried Roadless Area	Needles	31.3
USFS	Wilderness Study Area - Admin / Rec / Proposed / Future Wild	Heart Lake	31.3
USFS	Inventoried Roadless Area	Beetop	31.3
USFS	Inventoried Roadless Area	Little French C	31.3
USFS	Inventoried Roadless Area	Signal Peak	31.3
USFS	Wilderness Study Area - Admin / Rec / Proposed / Future Wild	Scotchman Peaks	31.3
BLM	Wilderness Study Area - Admin / Rec / Proposed / Future Wild	Bull Mountain Wilderness Study Area	31.3
USFS	Inventoried Roadless Area	Levan Peak	31.3
USFS	Inventoried Roadless Area	13501 Napoleon Ridge	31.3
USFS	Inventoried Roadless Area	New Home Bench	31.3
USFS	Inventoried Roadless Area	Cove Mountain	31.2
USFS	Inventoried Roadless Area	Boulder Mtn. / Boulder Top / Deer Lake	31.2
USFS	Inventoried Roadless Area	Hilgard Mountain	31.2
USFS	Inventoried Roadless Area	Windy Valley	31.2
USFS	Inventoried Roadless Area	Poverty Creek	31.2
USFS	Inventoried Roadless Area	Sawtooth	31.2
BLM	Wilderness Study Area - Admin / Rec / Proposed / Future Wild	Crack Canyon Wilderness Study Area	31.2
USFS	Inventoried Roadless Area	Blue Joint (mwsa) (01941)	31.2
BLM	Wilderness Study Area - Admin / Rec / Proposed / Future Wild	Dolores River Canyon Wilderness Study Area	31.2
USFS	Inventoried Roadless Area	Green Mountain	31.1
USFS	Inventoried Roadless Area	Portuguese	31.1
USFS	Inventoried Roadless Area	Red Canyon	31.1
BLM	Wilderness Study Area - Admin / Rec / Proposed / Future Wild	San Rafael Reef Wilderness Study Area	31.1
USFS	Inventoried Roadless Area	Soda Point	31.0
USFS	Inventoried Roadless Area	Chucksney Mountain	31.0
BLM	Wilderness Study Area - Admin / Rec / Proposed / Future Wild	Mount Ellen-Blue Hills Wilderness Study Area	31.0
USFS	Inventoried Roadless Area	Thirteenmile	31.0
BLM	Wilderness Study Area - Admin / Rec / Proposed / Future Wild	Cross Mountain Wilderness Study Area	31.0
USFS	Inventoried Roadless Area	Silver Creek - Pilot Knob	31.0
USFS	Inventoried Roadless Area	Coyote Southeast	31.0
BLM	Wilderness Study Area - Admin / Rec / Proposed / Future Wild	Desatoya Mountains Wilderness Study Area	31.0
USFS	Inventoried Roadless Area	Big Horn Mountain	31.0
USFS	Inventoried Roadless Area	Orleans Mtn.	31.0
USFS	Inventoried Roadless Area	Whetstone Mountain	30.9
USFS	Inventoried Roadless Area	Deadhorse Point	30.9
USFS	Inventoried Roadless Area	Burnt Mountain	30.9
USFS	Wilderness Study Area - Admin / Rec / Proposed / Future Wild	Noble Canyon Wilderness Study Area	30.9
USFS	Inventoried Roadless Area	Clarkston Mtn.	30.9
USFS	Inventoried Roadless Area	Buffalo Peak	30.9
USFS	Inventoried Roadless Area	Gunnysack	30.9
USFS	Inventoried Roadless Area	Solomon Basin	30.9
USFS	Inventoried Roadless Area	Mill Creek	30.9
USFS	Inventoried Roadless Area	0401001	30.9
USFS	Inventoried Roadless Area	Call Mountain	30.8
USFS	Inventoried Roadless Area	Johnson	30.8
USFS	Inventoried Roadless Area	Highlands	30.8
USFS	Inventoried Roadless Area	Wellington Hills	30.8
BLM	Wilderness Study Area - Admin / Rec / Proposed / Future Wild	Windy Gulch Wilderness Study Area	30.8
BLM	Wilderness Study Area - Admin / Rec / Proposed / Future Wild	Humbug Spires Wilderness Study Area	30.8
USFS	Inventoried Roadless Area	13507 Haystack Mountain	30.8
USFS	Inventoried Roadless Area	Wapiti Valley	30.8
USFS	Inventoried Roadless Area	Berray Mountain #672	30.8
USFS	Inventoried Roadless Area	Mt. Bonaparte	30.7
USFS	Inventoried Roadless Area	Castle Ridge	30.7
BLM	Wilderness Study Area - Admin / Rec / Proposed / Future Wild	Sheep Mountain Wilderness Study Area	30.7
USFS	Inventoried Roadless Area	Middle Mtn. / Tobacco Roots	30.7
USFS	Inventoried Roadless Area	Soldier Canyon	30.7
USFS	Inventoried Roadless Area	Reef	30.7
USFS	Inventoried Roadless Area	Wayne Wonderland	30.7
USFS	Inventoried Roadless Area	Cherry Peak	30.7
USFS	Inventoried Roadless Area	Apache Mountain	30.7
USFS	Inventoried Roadless Area	White Ledge	30.7
USFS	Inventoried Roadless Area	Big Ridge	30.6
BLM	Wilderness Study Area - Admin / Rec / Proposed / Future Wild	Demaree Canyon Wilderness Study Area	30.6
USFS	Inventoried Roadless Area	Thousand Lake Mountain	30.6
USFS	Inventoried Roadless Area	Grindstone	30.6
USFS	Inventoried Roadless Area	Nason Ridge	30.6
USFS	Inventoried Roadless Area	Bullion Butte	30.5
USFS	Inventoried Roadless Area	Black Canyon	30.5
USFS	Inventoried Roadless Area	Walker Prairie	30.5
USFS	Inventoried Roadless Area	Fourmile Hill	30.5
USFS	Inventoried Roadless Area	Council Mountain	30.5
USFS	Inventoried Roadless Area	Kinley Plateau	30.5
USFS	Inventoried Roadless Area	Middle Fork Face	30.5
USFS	Inventoried Roadless Area	Piney Creek	30.4
USFS	Inventoried Roadless Area	Boulder Park	30.4
USFS	Inventoried Roadless Area	Devil Gulch	30.4
USFS	Inventoried Roadless Area	Strom - Hanson	30.4
USFS	Inventoried Roadless Area	Basin Creek	30.4
USFS	Inventoried Roadless Area	Pine Grove North	30.4
USFS	Inventoried Roadless Area	Hd Mountain	30.4
USFS	Inventoried Roadless Area	13515 Napias	30.4
USFS	Inventoried Roadless Area	Devils Canyon	30.4
USFS	Inventoried Roadless Area	Wilson Peak	30.3
BLM	Wilderness Study Area - Admin / Rec / Proposed / Future Wild	Little Rockies Wilderness Study Area	30.3
USFS	Inventoried Roadless Area	0401024	30.3
USFS	Inventoried Roadless Area	West Face Sacramento Mountains	30.3
USFS	Inventoried Roadless Area	Thomes Creek	30.3
USFS	Inventoried Roadless Area	Mt. Baker	30.2
USFS	Inventoried Roadless Area	Pompey	30.2
USFS	Inventoried Roadless Area	13508 Phelan	30.0
USFS	Inventoried Roadless Area	Little Bighorn	30.0
USFS	Inventoried Roadless Area	Greenhorn Creek	30.0
USFS	Inventoried Roadless Area	Marble Point	30.0
USFS	Wilderness Study Area - Designated	Palisades Wilderness Study Area	30.0
USFS	Inventoried Roadless Area	Dome	30.0
BLM	Wilderness Study Area - Admin / Rec / Proposed / Future Wild	Cedar Ridge Wilderness Study Area	30.0
USFS	Inventoried Roadless Area	Deer Mountain	30.0
BLM	Wilderness Study Area - Admin / Rec / Proposed / Future Wild	Behind the Rocks Wilderness Study Area	30.0
USFS	Inventoried Roadless Area	Painted Bluffs	30.0
USFS	Inventoried Roadless Area	Liberty Bell	30.0
USFS	Inventoried Roadless Area	Wahoo Mountain	29.9
USFS	Inventoried Roadless Area	Clackamas Mountain	29.9
USFS	Inventoried Roadless Area	Muddy Creek - Nelson Mt.	29.9
USFS	Inventoried Roadless Area	Higgins Mountain	29.8
USFS	Inventoried Roadless Area	Musinia Peak	29.8
USFS	Inventoried Roadless Area	Hot Air	29.8
USFS	Inventoried Roadless Area	340 Rare2	29.8
USFS	Inventoried Roadless Area	Goldfield	29.8
USFS	Inventoried Roadless Area	Pressentin	29.8
USFS	Inventoried Roadless Area	Coyote North	29.8
BLM	Wilderness Study Area - Admin / Rec / Proposed / Future Wild	Goshute Peak Wilderness Study Area	29.7
USFS	Inventoried Roadless Area	338 Rare2	29.7
USFS	Inventoried Roadless Area	Windy Mountain	29.7
USFS	Inventoried Roadless Area	Big Bear Creek	29.7
USFS	Inventoried Roadless Area	Sycamore Springs	29.6
BLM	Wilderness Study Area - Admin / Rec / Proposed / Future Wild	Terry Badlands Wilderness Study Area	29.6
USFS	Inventoried Roadless Area	East Mountain	29.6
USFS	Inventoried Roadless Area	Wild River	29.6
USFS	Inventoried Roadless Area	North Siegel	29.6
USFS	Inventoried Roadless Area	Chico Peak	29.6
USFS	Inventoried Roadless Area	Gold Hill West #176	29.6
USFS	Wilderness Study Area - Admin / Rec / Proposed / Future Wild	Lionhead	29.5
USFS	Inventoried Roadless Area	South Huckleberry	29.5
USFS	Inventoried Roadless Area	Munger Mountain	29.5
USFS	Inventoried Roadless Area	Carson - Iceberg	29.5
USFS	Inventoried Roadless Area	Ortega Peak	29.4
USFS	Inventoried Roadless Area	Jefferies Canyon	29.4
USFS	Inventoried Roadless Area	Kawishiwi Lake To Sawbill	29.4
USFS	Inventoried Roadless Area	Beehive Peak	29.3
USFS	Inventoried Roadless Area	Mt. Henry #666	29.3
BLM	Wilderness Study Area - Admin / Rec / Proposed / Future Wild	Devils's Playground Wilderness Study Area	29.3
USFS	Inventoried Roadless Area	Buffer Mountain	29.3
USFS	Inventoried Roadless Area	Nordhoff	29.2
USFS	Inventoried Roadless Area	13510 Jesse Creek	29.2
USFS	Inventoried Roadless Area	Slide Ridge	29.2
BLM	Wilderness Study Area - Admin / Rec / Proposed / Future Wild	Las Uvas Mountains Wilderness Study Area	29.1
USFS	Inventoried Roadless Area	Hungry Ridge	29.1
USFS	Inventoried Roadless Area	South Beartooth Highway	29.1
USFS	Inventoried Roadless Area	Freel	29.0
USFS	Inventoried Roadless Area	North Fork Smith	29.0
BLM	Wilderness Study Area - Admin / Rec / Proposed / Future Wild	Zook Creek Wilderness Study Area	29.0
USFS	Inventoried Roadless Area	Cook Mountain	29.0
USFS	Inventoried Roadless Area	Tongue River Breaks	29.0
USFS	Inventoried Roadless Area	Cattle Gulch	29.0
USFS	Inventoried Roadless Area	Elkhorn Mtn.	29.0
USFS	Inventoried Roadless Area	Grider	29.0
USFS	Inventoried Roadless Area	Boulger - Black Canyon	28.9
USFS	Inventoried Roadless Area	Bridger	28.9
USFS	Inventoried Roadless Area	Big Horseshoe	28.9
USFS	Inventoried Roadless Area	Elkhorn Wilderness Study Area Plus Additions	28.9
USFS	Inventoried Roadless Area	Gallatin Fringe	28.7
USFS	Inventoried Roadless Area	Cherry Lakes	28.7
USFS	Inventoried Roadless Area	King Mountain	28.7
USFS	Inventoried Roadless Area	Bald Snow	28.7
USFS	Inventoried Roadless Area	Grommund Creek	28.6
USFS	Inventoried Roadless Area	Packsaddle	28.5
USFS	Inventoried Roadless Area	Middle Dragoon Roadless	28.5
USFS	Inventoried Roadless Area	Oat Mtn.	28.5
USFS	Inventoried Roadless Area	South Siegel - South Cutoff	28.4
USFS	Inventoried Roadless Area	Tom Martin	28.4
USFS	Inventoried Roadless Area	Hyalite - Porcupine - Buffalo Horn Wilderness Study Area	28.4
USFS	Inventoried Roadless Area	Tenmile	28.2
USFS	Inventoried Roadless Area	Lazyman Gulch	28.2
USFS	Inventoried Roadless Area	Sibley Lake	28.2
USFS	Inventoried Roadless Area	Biddlecome - Rock Canyon	28.2
USFS	Inventoried Roadless Area	White Knoll	28.2
USFS	Inventoried Roadless Area	Jobs Peak	28.1
USFS	Inventoried Roadless Area	Tuolumne River	28.1
USFS	Inventoried Roadless Area	Mcaffie	28.0
USFS	Inventoried Roadless Area	Horse Creek Mesa	28.0
USFS	Inventoried Roadless Area	257 Rare2	27.9
USFS	Inventoried Roadless Area	South Fork	27.8
USFS	Inventoried Roadless Area	Oak Creek	27.7
BLM	Wilderness Study Area - Admin / Rec / Proposed / Future Wild	Beaver Creek Wilderness Study Area	27.6
BLM	Wilderness Study Area - Admin / Rec / Proposed / Future Wild	Ruby Mountains Wilderness Study Area	27.6
USFS	Inventoried Roadless Area	Mt. Baker Ma	27.6
USFS	Inventoried Roadless Area	Flat Canyon	27.5
USFS	Inventoried Roadless Area	Cow Creek	27.3
USFS	Inventoried Roadless Area	Garns Mountain	27.2
USFS	Inventoried Roadless Area	Steves Mountain	27.0
USFS	Inventoried Roadless Area	Patricks Knob - North Cutoff	26.9
USFS	Inventoried Roadless Area	258 Rare2	26.8
USFS	Inventoried Roadless Area	Hideout Creek	26.7
BLM	Wilderness Study Area - Admin / Rec / Proposed / Future Wild	McCullough Peaks Wilderness Study Area	26.6
USFS	Inventoried Roadless Area	Bear Rocks	26.6
USFS	Inventoried Roadless Area	Eagle Peak	26.5
USFS	Inventoried Roadless Area	Hebo 1a	26.5
USFS	Inventoried Roadless Area	Tequepis	26.2
USFS	Inventoried Roadless Area	Mill Creek Watershed	26.2
USFS	Inventoried Roadless Area	Mt. Hefty Ra 1481	26.0
USFS	Inventoried Roadless Area	Coal Ridge Ra 1127	26.0
USFS	Inventoried Roadless Area	Tuchuck Ra 1482	26.0
USFS	Inventoried Roadless Area	Deadhorse Ridge Ra 1128	26.0
USFS	Inventoried Roadless Area	Thompson Seton RA 1483	26.0
USFS	Inventoried Roadless Area	Big Schloss	25.9
USFS	Inventoried Roadless Area	Thompson Seton #483	25.7
USFS	Wilderness Study Area - Admin / Rec / Proposed / Future Wild	Ten Lakes #683	25.6
USFS	Inventoried Roadless Area	Marston Face # 172	25.0
USFS	Inventoried Roadless Area	Condor Point	25.0
BLM	Wilderness Study Area - Admin / Rec / Proposed / Future Wild	Bitter Creek Wilderness Study Area	24.8
USFS	Inventoried Roadless Area	Blue Mountain	24.7
USFS	Inventoried Roadless Area	Silver Creek	24.6
USFS	Inventoried Roadless Area	Whitetail / Haystack	24.6
USFS	Inventoried Roadless Area	Beaver Creek	24.5
USFS	Inventoried Roadless Area	Gilt Edge - Silver Creek	24.2
USFS	Inventoried Roadless Area	Snowbird	23.5
USFS	Inventoried Roadless Area	Mt. Naomi	23.1
USFS	Inventoried Roadless Area	Lolo Creek	23.0
USFS	Inventoried Roadless Area	Duck Creek	23.0
USFS	Inventoried Roadless Area	Copper Mountain	22.9
USFS	Inventoried Roadless Area	Tracy Ridge	22.6
USFS	Inventoried Roadless Area	South Kalmiopsis	22.4
BLM	Wilderness Study Area - Admin / Rec / Proposed / Future Wild	Fortification Creek Wilderness Study Area	22.0
USFS	Inventoried Roadless Area	Bear Mountain	21.7
USFS	Inventoried Roadless Area	Stump Creek	20.0
USFS	Inventoried Roadless Area	Southern Massanutten	20.0
USFS	Inventoried Roadless Area	Willow Mountain	19.0
BLM	Wilderness Study Area - Admin / Rec / Proposed / Future Wild	Lookout Butte Wilderness Study Area	19.0
BLM	Wilderness Study Area - Admin / Rec / Proposed / Future Wild	Table Mountain Wilderness Study Area	18.8
USFS	Inventoried Roadless Area	Dark - Woodenshoe Canyon	18.8
USFS	Inventoried Roadless Area	Black Pine	18.6
BLM	Wilderness Study Area - Admin / Rec / Proposed / Future Wild	Brokeoff Mountains Wilderness Study Area	18.6
USFS	Inventoried Roadless Area	Grand Mtn.	18.6
USFS	Inventoried Roadless Area	Treasure Mountain	18.4
BLM	Wilderness Study Area - Admin / Rec / Proposed / Future Wild	Excelsior Wilderness Study Area	18.2
USFS	Inventoried Roadless Area	East Girard	18.2
USFS	Inventoried Roadless Area	Dome Peak	18.0
USFS	Inventoried Roadless Area	Farmington	17.9
BLM	Wilderness Study Area - Admin / Rec / Proposed / Future Wild	South Fork Wilderness Study Area	17.9
USFS	Inventoried Roadless Area	Pine Valley Mountains	17.8
USFS	Inventoried Roadless Area	Nipple Peak	17.6
BLM	Wilderness Study Area - Admin / Rec / Proposed / Future Wild	Moquith Mountain Wilderness Study Area	17.5
USFS	Inventoried Roadless Area	Ten Mile	17.5
USFS	Inventoried Roadless Area	Pagota Peak	17.5
BLM	Wilderness Study Area - Admin / Rec / Proposed / Future Wild	Westwater Canyon Wilderness Study Area	17.3
USFS	Inventoried Roadless Area	Mt. Wolf - Gordon Pond	17.2
USFS	Inventoried Roadless Area	Burnt Log	17.1
BLM	Wilderness Study Area - Admin / Rec / Proposed / Future Wild	Sheldon Contiguous Wilderness Study Area	17.1
USFS	Inventoried Roadless Area	Twin Mountain	17.0
USFS	Inventoried Roadless Area	Wason Park	16.8
USFS	Inventoried Roadless Area	Black Mtn.	16.6
USFS	Inventoried Roadless Area	Shasta Costa	16.5
USFS	Inventoried Roadless Area	Mt. Bushnell	16.5
USFS	Inventoried Roadless Area	Wilderness Study Area	16.4
USFS	Inventoried Roadless Area	Pipestem	15.9
USFS	Inventoried Roadless Area	Little Goose	15.7
USFS	Inventoried Roadless Area	Bmss Ra 1485	15.6
USFS	Inventoried Roadless Area	Bell Quinby	15.1
BLM	Wilderness Study Area - Admin / Rec / Proposed / Future Wild	Grapevine Mountains Wilderness Study Area	14.9
BLM	Wilderness Study Area - Admin / Rec / Proposed / Future Wild	Black Mountain Wilderness Study Area	14.1
USFS	Inventoried Roadless Area	Northern Massanutten	10.0
USFS	Inventoried Roadless Area	Mcleod	8.0
USFS	Inventoried Roadless Area	Sheyenne	8.0
USFS	Inventoried Roadless Area	Durler	8.0
